# Supplementary material for: The Substrates of Nonsense-Mediated mRNA Decay in Caenorhabditis elegans
Source: G3 (Bethesda). 2017 Nov 9;8(1):195–205. doi: 10.1534/g3.117.300254 (PMC5765348; doi:10.1534/g3.117.300254)
Supplement: Supplementary file 1 [file 195FileS1.xlsx]

## Sheet: Sheet1
Class I Direct NMD Substrates (Up in NMD-deficient strains, copurify with SMG-2)	Gene ID	Log2 Fold Change N2 v NMD(-)	Log2 Fold Change IP in smg-1(-) v Input from smg-1(-)	Log2 Fold Change IP in smg-1(-) v Neg. Ctl. IP in smg-1(-) smg-2(-)		Class II SMG-2-copurifying mRNAs	Gene ID	Log2 Fold Change N2 v NMD(-)	Log2 Fold Change IP in smg-1(-) v Input from smg-1(-)	Log2 Fold Change IP in smg-1(-) v Neg. Ctl. IP in smg-1(-) smg-2(-)		Class III Indirect Effects (Up in NMD-deficient strains)	Gene ID	Log2 Fold Change N2 v NMD(-)	Log2 Fold Change IP in smg-1(-) v Input from smg-1(-)	Log2 Fold Change IP in smg-1(-) v Neg. Ctl. IP in smg-1(-) smg-2(-)		Class IV Indirect Effects (Down in NMD-deficient strains)	Gene ID	Log2 Fold Change N2 v NMD(-)	Log2 Fold Change IP in smg-1(-) v Input from smg-1(-)	Log2 Fold Change IP in smg-1(-) v Neg. Ctl. IP in smg-1(-) smg-2(-)
WBGene00000005	aat-4	1.35853	2.25102	2.63065		WBGene00007063	2L52.1	0.095847	1.6096	1.481		WBGene00012683	asp-17	2.32323	-1.7097	-1.5695		WBGene00044644	B0205.13	-2.48506	-1.44996	-2.06623
WBGene00000079	adr-1	1.06937	3.78796	3.37933		WBGene00007067	4R79.2	-0.378568	1.92876	1.57474		WBGene00007097	B0024.4	2.73633	-0.458601	-1.34519		WBGene00007553	C13G3.1	-2.10776	-0.824899	-1.84293
WBGene00018304	agr-1	1.85326	2.61322	1.94287		WBGene00000196	aars-1	0.727117	1.63759	1.28419		WBGene00019131	bath-12	1.90261	0.273905	0.246727		WBGene00007682	C18D11.6	-6.62082	#N/A	#N/A
WBGene00007085	AH10.4	2.19292	1.28494	1.45515		WBGene00000012	abf-1	#N/A	2.29921	1.94987		WBGene00018195	btb-16	2.20341	0.825552	0.446533		WBGene00007765	C27B7.9	-4.84671	#N/A	#N/A
WBGene00219751	anr-24	2.56333	3.59206	3.34599		WBGene00018982	abt-6	#N/A	2.0879	2.17636		WBGene00014672	C08F11.6	3.34723	0.902178	0.719369		WBGene00007882	C33A12.3	-1.05517	-0.727074	-0.585397
WBGene00000190	arf-1.1	3.18623	3.83068	2.11926		WBGene00022281	abtm-1	0.116964	1.33466	1.29587		WBGene00007766	C27C7.1	1.27147	0.856595	0.206356		WBGene00016845	C50F7.5	-3.12591	-1.94207	-1.9496
WBGene00000191	arl-7	3.78228	3.5909	2.13399		WBGene00009920	abts-1	0.149106	1.82741	1.40077		WBGene00016528	C39B5.10	3.99471	-0.667425	0.51036		WBGene00013008	clec-146	-1.94867	-0.160494	-1.23569
WBGene00015441	arrd-21	2.32301	3.3006	2.80418		WBGene00020419	acdh-4	1.46145	2.93042	2.37863		WBGene00016795	C49H3.12	1.81297	0.638984	1.19877		WBGene00044900	cnc-11	-3.991	#N/A	#N/A
WBGene00020323	arrd-23	1.90506	3.23361	3.31566		WBGene00015335	acdh-6	0.590989	2.98722	3.68307		WBGene00000522	clc-1	1.04313	-0.568056	-0.55487		WBGene00000556	cnc-2	-3.16657	#N/A	#N/A
WBGene00018577	asna-2	3.72268	3.92966	3.33414		WBGene00016601	acin-1	-0.0607143	1.49518	1.62949		WBGene00012583	clec-4	4.38513	0.436503	0.249201		WBGene00000558	cnc-4	-1.64859	-1.86971	-2.71574
WBGene00017677	asp-11	2.3279	3.12227	2.94488		WBGene00017261	acl-6	0.307355	2.55111	2.07093		WBGene00009397	clec-66	1.25423	-0.660327	-0.694217		WBGene00000560	cnc-6	-8.61539	#N/A	#N/A
WBGene00007106	B0035.3	1.44991	3.08913	2.94549		WBGene00012911	acl-7	-0.469159	1.83343	1.19341		WBGene00000613	col-36	3.42116	#N/A	#N/A		WBGene00010005	cnc-7	-2.31726	#N/A	#N/A
WBGene00015067	B0238.1	1.5651	3.4243	3.39269		WBGene00008564	acox-1	-0.000627709	1.85635	1.46105		WBGene00000535	cpi-1	1.22054	-1.03297	-1.07625		WBGene00021491	comt-4	-2.88905	#N/A	#N/A
WBGene00050927	B0250.12	1.45693	1.95344	1.9965		WBGene00022770	acp-1	0.362246	1.29983	1.26498		WBGene00017529	F16G10.15	2.29563	0.984466	0.786684		WBGene00008396	D1086.9	-9.92753	#N/A	#N/A
WBGene00007121	B0250.4	2.70668	4.28156	3.66614		WBGene00017427	acp-5	0.754307	2.55309	2.05449		WBGene00045457	F33H12.7	3.4299	0.268845	-1.89835		WBGene00023501	F11E6.11	-2.00189	#N/A	#N/A
WBGene00007124	B0250.7	2.01014	4.25075	4.19723		WBGene00000050	acr-11	1.21259	1.66028	1.48667		WBGene00194742	F37C12.21	3.03076	-0.124825	0.265708		WBGene00017396	F12A10.7	-4.67551	#N/A	#N/A
WBGene00045188	B0284.5	1.85952	1.48735	1.57091		WBGene00000059	acr-20	0.313531	3.28529	2.6675		WBGene00018204	F39F10.4	3.09266	0.729408	0.513488		WBGene00017466	F14F9.3	-2.91713	#N/A	#N/A
WBGene00007137	B0285.4	1.94303	3.04598	3.38865		WBGene00009106	acs-12	0.16417	1.87964	1.47422		WBGene00018251	F40H3.3	2.3535	0.797131	1.228		WBGene00017509	F16B4.7	-4.91622	#N/A	#N/A
WBGene00206482	B0416.10	3.82287	3.3591	2.77355		WBGene00016849	acs-21	0.545244	3.37007	2.9737		WBGene00009710	F44G3.10	2.18326	-0.132239	-0.992738		WBGene00017582	F18G5.6	-1.15619	-0.50416	-0.668893
WBGene00015207	B0495.8	1.80977	4.48622	3.73998		WBGene00013575	acs-5	0.0048471	1.97404	1.64699		WBGene00018660	F52C6.3	2.0264	-0.74922	-0.408498		WBGene00194713	F19B10.13	-1.99692	#N/A	#N/A
WBGene00015208	B0495.9	2.22418	2.96401	2.71834		WBGene00000088	aex-5	0.458832	2.60811	1.9558		WBGene00009957	F53B2.8	2.97958	-0.167184	-0.573583		WBGene00009042	F22B5.4	-1.24494	-0.850406	-0.513367
WBGene00015226	B0507.9	1.93004	1.6663	1.47513		WBGene00017051	afmd-1	1.02735	1.61857	1.27856		WBGene00001397	fat-5	1.34948	-0.834312	-0.987677		WBGene00009339	F32G8.3	-3.46743	#N/A	#N/A
WBGene00015228	B0511.2	2.11492	1.43972	1.48904		WBGene00000090	age-1	0.66063	3.51153	3.09951		WBGene00021864	fbxa-1	1.79344	0.867925	0.496411		WBGene00195179	F48C1.11	-7.91099	#N/A	#N/A
WBGene00015247	B0545.4	1.86148	1.99039	2.11529		WBGene00011050	agl-1	0.620519	2.08638	1.66823		WBGene00020458	fbxa-70	2.35547	0.644308	0.0926672		WBGene00018601	F48C1.9	-4.31334	#N/A	#N/A
WBGene00015016	bath-14	2.28044	3.10274	3.25454		WBGene00000093	agt-1	0.238009	2.04456	1.96613		WBGene00019189	H11L12.1	1.58053	0.589839	0.40632		WBGene00009908	F49H6.5	-3.3782	#N/A	#N/A
WBGene00018224	bath-18	3.43412	4.33586	4.10232		WBGene00014998	AH9.1	1.0174	2.19908	2.39098		WBGene00016061	hpo-15	1.96451	0.550123	0.275432		WBGene00018724	F53A9.1	-3.35813	#N/A	#N/A
WBGene00020859	bath-25	2.49854	3.52433	3.86704		WBGene00000096	ahr-1	0.478609	3.12407	2.56835		WBGene00010605	K06G5.1	1.70789	-0.986657	-1.22109		WBGene00018729	F53A9.6	-9.83209	#N/A	#N/A
WBGene00018666	bath-6	1.90381	3.09841	2.66528		WBGene00000116	alh-10	0.694632	2.80664	2.09693		WBGene00044510	K07H8.11	3.01919	0.961844	0.641397		WBGene00009969	F53B7.7	-3.30968	#N/A	#N/A
WBGene00000244	bbs-8	1.59368	3.93915	3.02695		WBGene00000112	alh-6	-0.0762259	2.04395	1.74998		WBGene00023486	K08B4.7	3.56839	0.348046	0.951498		WBGene00018748	F53C3.4	-2.11886	#N/A	#N/A
WBGene00007988	best-8	2.03069	4.41973	3.62677		WBGene00007581	alkb-8	0.477479	2.28115	2.02089		WBGene00010657	K08D8.3	2.62948	-0.294971	-0.745999		WBGene00018750	F53C3.6	-2.86231	#N/A	-1.2663
WBGene00001963	btb-1	3.31534	2.81487	2.82777		WBGene00000121	aly-2	0.536876	2.51278	2.76454		WBGene00219571	linc-15	1.03772	-1.28443	-1.11107		WBGene00045272	F59C12.4	-2.08383	-1.56398	-0.583027
WBGene00018540	btb-21	1.71412	3.81297	3.09145		WBGene00000122	aly-3	0.792765	3.62655	3.56023		WBGene00219769	linc-64	2.14461	#N/A	#N/A		WBGene00001388	far-4	-4.98642	#N/A	#N/A
WBGene00015013	btb-3	3.17863	2.56487	2.73072		WBGene00010284	aman-2	0.669555	3.15565	2.88127		WBGene00003091	lys-2	1.3695	-1.38952	-1.49699		WBGene00015598	fbxa-163	-2.41631	#N/A	#N/A
WBGene00019142	btb-4	2.09785	1.04951	1.29696		WBGene00016415	ampd-1	-0.378236	1.44267	1.24086		WBGene00003092	lys-3	1.80223	0.857847	0.620196		WBGene00018803	fbxa-24	-1.7808	-0.00162578	-0.190234
WBGene00194939	C01B9.5	3.40238	1.58642	1.67059		WBGene00000133	amt-1	#N/A	3.6916	3.29375		WBGene00023458	M02E1.3	2.994	-0.286969	0.169554		WBGene00017695	fip-1	-8.71406	#N/A	#N/A
WBGene00007237	C01G10.10	1.44027	2.95236	2.63691		WBGene00013326	anoh-2	0.970769	3.40747	3.28626		WBGene00019744	M02H5.8	1.63375	-1.0412	-0.908321		WBGene00009963	fipr-26	-3.59543	#N/A	#N/A
WBGene00044053	C01G12.12	2.97875	2.17444	1.92996		WBGene00219589	anr-35	#N/A	4.24186	4.33957		WBGene00014811	M162.9	1.71032	0.811335	0.636818		WBGene00001500	ftn-1	-2.2594	-1.10374	0.133308
WBGene00007255	C01H6.6	1.91261	2.21087	2.2287		WBGene00000146	ape-1	-0.0958019	1.76739	1.53368		WBGene00015828	math-14	1.50216	0.725453	0.257574		WBGene00044201	H39E23.3	-5.70866	#N/A	#N/A
WBGene00015320	C02B8.1	1.66031	1.80638	1.94278		WBGene00000166	apt-9	0.197895	2.54174	2.78347		WBGene00219266	mir-4938	2.37049	0.77202	1.06984		WBGene00002013	hsp-12.6	-3.8394	#N/A	#N/A
WBGene00015359	C02G6.1	1.18464	3.49952	2.73631		WBGene00013383	aptf-2	1.33003	3.5354	3.12833		WBGene00011882	nstp-9	2.37937	0.110274	1.06441		WBGene00016783	irg-2	-2.38188	-0.13192	-0.0702858
WBGene00015378	C03B1.7	1.48829	2.97695	2.31246		WBGene00021349	arl-13	0.92996	2.18196	1.76456		WBGene00018708	oac-32	2.54701	-0.1966	-0.652404		WBGene00019468	K07B1.8	-2.36784	#N/A	-1.11088
WBGene00007322	C05B5.5	2.23819	2.2323	1.70723		WBGene00011052	arrd-11	0.138358	3.00868	3.55484		WBGene00004883	smg-5	1.10535	-0.0512444	-0.37006		WBGene00010935	M163.1	-1.56262	-0.129732	-0.0867544
WBGene00023482	C05B5.9	2.31102	3.18161	2.56205		WBGene00011053	arrd-12	1.71658	1.91301	1.50061		WBGene00077558	T06D10.3	2.34642	0.382846	0.586101		WBGene00003734	nhx-6	-3.93835	#N/A	#N/A
WBGene00015460	C05C8.1	1.25497	1.77687	2.39308		WBGene00018061	arrd-19	0.155074	2.19469	1.96118		WBGene00011599	T07G12.8	1.81012	0.280693	0.38645		WBGene00003767	nlp-29	-1.96118	-1.83069	-2.6244
WBGene00007375	C06C3.4	1.8766	3.18181	3.06968		WBGene00015440	arrd-20	#N/A	3.43013	2.81332		WBGene00020357	T08E11.1	2.53197	0.410371	0.355609		WBGene00015046	nlp-34	-2.47274	-0.793348	-2.30368
WBGene00007430	C08B6.10	1.25388	3.04192	2.96594		WBGene00011279	asd-1	0.658014	3.48621	3.39597		WBGene00011799	T16G1.5	1.70923	-0.166553	-0.510078		WBGene00017270	numr-1	-6.39711	#N/A	#N/A
WBGene00007454	C08F11.7	3.31723	2.35087	2.27521		WBGene00006423	asd-2	0.71362	4.03546	4.08354		WBGene00011844	T19C9.8	2.06098	-0.250692	-0.546826		WBGene00017498	pud-4	-2.47907	-0.154617	0.531411
WBGene00015643	C09E7.6	2.61046	4.70064	4.05695		WBGene00012458	ash-2	-0.025447	1.14363	1.19685		WBGene00020760	T24C4.4	2.28323	-1.45641	-1.53032		WBGene00011060	R06C1.6	-1.45223	0.132727	0.238805
WBGene00015670	C10B5.1	2.06362	3.3615	3.10899		WBGene00020368	ast-1	-0.153328	1.87583	1.4661		WBGene00020761	T24C4.5	1.18774	0.725535	0.561078		WBGene00019963	R08E5.3	-2.90906	0.970901	0.554437
WBGene00007534	C12D8.1	1.88134	3.82341	3.3124		WBGene00017535	atf-8	1.0272	2.68834	2.62087		WBGene00006627	tsp-1	3.36302	#N/A	-1.31241		WBGene00011231	R11A5.3	-3.93173	#N/A	0.623529
WBGene00015763	C14C6.12	5.95077	2.46321	2.33947		WBGene00012763	atln-2	0.144184	1.55128	1.23226		WBGene00006628	tsp-2	2.5495	#N/A	-1.89288		WBGene00008538	sqrd-1	-1.70845	0.304851	-0.152424
WBGene00015818	C16A11.5	1.28885	4.03532	3.98069		WBGene00012474	attf-6	-0.175434	1.46482	1.11892		WBGene00013078	ttr-25	1.35293	-0.150704	0.0897382		WBGene00020260	T05E7.4	-1.61863	#N/A	#N/A
WBGene00194998	C16C4.18	2.66611	4.37682	4.36328		WBGene00007088	B0001.3	0.367228	2.1095	1.88191		WBGene00015577	ugt-64	1.20956	0.383445	0.206557		WBGene00020869	T28A11.2	-1.69399	-1.507	#N/A
WBGene00195070	C16C8.20	2.44919	3.59215	3.81122		WBGene00007092	B0001.7	-0.0195101	1.5771	1.31688		WBGene00044988	W01A8.8	1.15725	0.339259	0.321084		WBGene00009213	thn-1	-3.06533	#N/A	#N/A
WBGene00015896	C17C3.15	2.74387	4.25027	2.75246		WBGene00007094	B0019.2	0.118517	2.18795	2.15483		WBGene00013654	Y105C5B.15	1.70882	0.967389	0.028524		WBGene00006611	tre-5	-2.18788	#N/A	#N/A
WBGene00007652	C17G1.5	1.44702	3.23457	2.54003		WBGene00007100	B0024.10	0.0768161	1.55909	1.68247		WBGene00021438	Y39A3B.3	2.99416	-0.570876	-0.170002		WBGene00012383	ttr-17	-1.53155	-1.84908	-1.43115
WBGene00016012	C23G10.5	2.42211	2.48178	2.06889		WBGene00007111	B0035.12	0.271665	2.14654	1.90239		WBGene00012680	Y39B6A.21	4.68962	0.565474	0.45608		WBGene00021553	tyr-5	-2.73819	#N/A	#N/A
WBGene00007706	C25A1.4	1.33292	3.08964	3.0959		WBGene00015006	B0041.1	1.77084	3.15815	3.16095		WBGene00021739	Y50D4A.5	1.59772	0.255455	0.292191		WBGene00020946	W02D7.11	-3.36764	#N/A	#N/A
WBGene00016081	C25A6.1	3.55466	2.78227	2.8869		WBGene00206362	B0041.11	0.640466	2.47025	2.64281		WBGene00013248	Y57A10A.3	1.89219	0.202905	0.376692		WBGene00012216	W02D9.10	-1.93519	-0.791301	-0.365728
WBGene00016121	C25H3.12	3.86756	3.86812	3.5617		WBGene00015017	B0205.1	0.108956	1.64809	1.63754		WBGene00235263	Y66H1A.8	3.36269	-0.320895	-0.475258		WBGene00206512	Y39A3B.7	-7.63112	#N/A	#N/A
WBGene00016131	C26B9.1	2.21626	2.53832	2.04325		WBGene00015037	B0212.3	0.947077	2.63514	2.23354		WBGene00044207	Y6G8.5	2.72519	0.066274	-0.766643		WBGene00012783	Y43C5A.3	-1.62637	-0.430326	-0.992961
WBGene00007754	C27A7.2	2.25376	2.45854	3.37319		WBGene00015049	B0218.5	0.348481	2.15764	1.9517		WBGene00206491	Y73F8A.1173	1.99187	0.84031	0.74893		WBGene00021601	Y46H3A.5	-3.1933	#N/A	#N/A
WBGene00007755	C27A7.3	1.67268	1.40841	1.87145		WBGene00044582	B0222.11	0.121247	2.83407	2.0221		WBGene00013559	Y75B8A.28	1.78118	-0.364081	-0.0397398		WBGene00013080	Y51A2D.13	-2.13912	-0.785172	-1.0005
WBGene00016193	C28H8.2	2.56036	2.50466	2.12979		WBGene00015077	B0238.13	0.811002	3.84336	3.31265		WBGene00022653	ZK105.1	3.08378	-0.987094	-0.595793		WBGene00013266	Y57A10A.26	-1.25291	-0.974644	-1.17631
WBGene00043051	C29E4.13	1.16126	2.22037	1.81218		WBGene00007120	B0250.3	0.513268	2.96554	2.51755		WBGene00014069	ZK678.3	1.70155	0.729522	0.621574		WBGene00044443	ZC21.10	-6.00855	#N/A	#N/A
WBGene00016218	C29F9.3	1.96421	2.01142	1.43364		WBGene00015106	B0280.11	0.632966	3.054	2.41518								WBGene00014173	ZK970.7	-6.17103	#N/A	-2.33603
WBGene00016219	C29F9.4	1.5687	2.15308	1.6533		WBGene00007132	B0284.2	-0.121511	1.81314	1.53088
WBGene00022951	C30E1.9	2.94934	3.20217	2.73199		WBGene00014641	B0285.11	1.38093	3.49201	2.8068
WBGene00016330	C32E12.4	1.6782	4.24889	4.56049		WBGene00007138	B0285.6	#N/A	2.13103	1.73936
WBGene00016349	C33E10.8	3.75083	3.04388	2.00694		WBGene00015115	B0286.1	0.759501	1.2838	1.27307
WBGene00219295	C34C12.12	2.25768	2.40838	2.86353		WBGene00015116	B0286.3	1.02776	2.15222	1.89162
WBGene00007915	C34C6.2	1.79562	3.26129	3.12726		WBGene00015118	B0294.3	1.29975	4.13221	4.12595
WBGene00016402	C34D4.10	3.41161	4.73256	4.89053		WBGene00015131	B0303.11	0.140463	1.09968	1.08781
WBGene00044024	C35A5.11	2.51153	2.7738	3.76168		WBGene00007148	B0334.10	0.400201	1.4524	2.30221
WBGene00016432	C35B1.2	2.331	4.2144	3.32739		WBGene00007145	B0334.5	0.106434	1.30993	1.00046
WBGene00016445	C35D10.8	2.0107	2.34864	2.62504		WBGene00015155	B0353.1	0.0993185	1.16675	1.39139
WBGene00007962	C35D6.5	3.56112	3.04269	1.84235		WBGene00007151	B0365.2	1.89805	1.47245	1.89961
WBGene00164983	C36A4.12	1.91202	1.4677	1.25794		WBGene00014643	B0391.8	1.37	2.46912	2.13489
WBGene00016496	C37C3.2	2.00375	1.84639	1.59156		WBGene00007170	B0393.5	0.690117	1.17546	2.00295
WBGene00016499	C37C3.7	2.08135	2.98064	2.53029		WBGene00015200	B0454.9	-0.0140645	2.11355	2.09869
WBGene00008038	C40H1.2	3.43844	1.61615	1.8879		WBGene00007178	B0457.2	0.560589	3.6342	3.11434
WBGene00044585	C40H5.8	4.41768	3.92008	3.92289		WBGene00014660	B0457.3	1.0451	3.13381	3.13194
WBGene00016591	C42C1.13	1.11838	2.4748	2.20052		WBGene00007181	B0462.1	1.72385	3.6734	3.19329
WBGene00008086	C44C10.5	3.51818	4.28645	3.87629		WBGene00015218	B0507.1	0.575629	2.13016	2.49143
WBGene00008101	C44H9.6	1.53925	3.1682	2.14195		WBGene00015225	B0507.8	-0.263117	1.83874	2.15126
WBGene00016666	C45E5.3	2.03039	3.11446	3.15338		WBGene00015250	B0546.3	-0.574008	1.93712	1.55583
WBGene00044502	C46G7.5	2.18661	1.39453	1.69383		WBGene00015257	B0554.4	0.736151	1.08717	2.59745
WBGene00016724	C46H3.1	2.37346	2.4925	2.74729		WBGene00015260	B0554.7	1.3609	4.09246	3.59035
WBGene00008178	C48D1.5	1.89987	3.03308	2.90768		WBGene00000239	bas-1	0.224117	1.88883	1.6568
WBGene00008193	C49C3.3	3.9393	2.47215	2.22958		WBGene00017392	basl-2	1.06204	2.92995	2.77153
WBGene00044420	C50D2.10	2.53031	2.38933	2.20581		WBGene00018658	bath-22	0.998515	1.72988	1.66493
WBGene00023259	C52D10.10	4.57034	2.35307	2.20435		WBGene00017450	bath-27	1.34932	2.44212	2.30846
WBGene00008270	C53A5.13	1.80894	3.19207	2.04508		WBGene00013569	bath-36	0.758378	2.34247	2.23683
WBGene00016899	C53C11.1	3.38351	2.66615	2.31717		WBGene00020325	bath-46	0.908889	1.79938	1.01286
WBGene00016907	C53H9.2	3.2739	4.73591	3.04924		WBGene00006464	bath-47	-0.150905	2.20664	1.43063
WBGene00008292	C54C8.4	2.83056	2.10045	2.60894		WBGene00000241	bbs-1	1.06868	3.69506	2.72994
WBGene00044787	C54D10.12	2.94523	2.27756	1.95977		WBGene00015268	BE0003N10.3	-0.310812	2.37695	1.80899
WBGene00008339	C55A6.10	1.26539	3.16645	2.78381		WBGene00000248	ben-1	1.27891	3.56428	3.29101
WBGene00077568	C56A3.10	3.27515	2.55099	2.48559		WBGene00020046	best-16	#N/A	2.79689	2.62488
WBGene00016972	C56E6.4	1.79814	3.205	2.44391		WBGene00011868	best-18	0.659548	2.90654	2.62869
WBGene00016985	C56G3.2	2.56644	3.68306	3.28005		WBGene00206487	best-19	-0.0792174	1.58856	1.25003
WBGene00022214	cal-6	3.08065	2.5625	3.01787		WBGene00000250	bir-2	0.948235	2.60641	2.62774
WBGene00000801	cars-2	2.3229	1.5527	1.47753		WBGene00000259	bpl-1	0.696671	1.67706	1.31724
WBGene00007533	cbl-1	1.70291	1.9716	1.3622		WBGene00017144	brap-2	0.327696	1.40801	1.25898
WBGene00008350	CE7X_3.2	3.6467	3.43801	3.43863		WBGene00000264	brc-1	0.754702	1.62471	1.61717
WBGene00000442	ceh-19	1.65097	1.52048	1.51556		WBGene00000265	brd-1	0.285429	1.55507	1.63842
WBGene00000445	ceh-22	1.69934	3.45339	3.17882		WBGene00022561	btb-13	1.35643	1.57017	1.7869
WBGene00008195	ceh-88	1.09386	3.36155	2.85202		WBGene00018200	btb-17	0.0923531	1.71333	1.59573
WBGene00000492	che-13	3.63394	3.9975	4.34882		WBGene00018201	btb-18	0.0844851	2.19953	1.90289
WBGene00010945	chil-13	1.58097	2.29951	2.08889		WBGene00018435	btb-9	0.165161	2.14561	1.45324
WBGene00007467	chil-3	2.34607	3.66861	2.52576		WBGene00044631	bus-18	0.279648	1.52099	1.37827
WBGene00007472	chil-7	3.90229	3.51409	1.88475		WBGene00011590	bus-19	0.120829	1.16162	1.47684
WBGene00008916	clec-221	2.1315	1.77785	1.36949		WBGene00007213	C01A2.1	0.714863	2.20702	1.83352
WBGene00011851	clec-23	2.74099	3.51464	2.2954		WBGene00015279	C01B10.4	0.979967	1.54492	1.28364
WBGene00044642	clec-69	3.47678	3.83928	4.92136		WBGene00007220	C01B9.1	0.508543	1.65386	1.05028
WBGene00021586	clec-75	2.11106	3.42004	3.15738		WBGene00219207	C01F6.14	1.36567	1.41738	1.37052
WBGene00000755	col-182	3.0989	4.22287	4.65463		WBGene00015306	C01G5.4	0.984458	3.4778	3.57861
WBGene00000630	col-53	2.11773	4.30643	4.25795		WBGene00015311	C01G5.9	1.28081	2.05381	1.53974
WBGene00000632	col-55	3.6168	2.36625	3.41201		WBGene00007229	C01G6.9	#N/A	1.90235	1.98588
WBGene00000763	coq-3	1.06855	2.48476	2.46759		WBGene00007252	C01H6.2	0.612699	2.21845	2.31593
WBGene00000820	csp-2	1.60789	2.58325	2.00388		WBGene00007254	C01H6.4	0.452436	2.38059	1.97968
WBGene00000841	cul-6	1.33694	3.26376	2.64952		WBGene00007257	C01H6.8	0.636533	1.96505	2.38091
WBGene00015231	cutl-14	1.73984	2.0205	2.44584		WBGene00015355	C02F12.5	-0.590071	2.49348	2.58352
WBGene00000876	cyl-1	1.25357	4.63758	4.52264		WBGene00007264	C02F4.4	1.12606	1.77742	3.37298
WBGene00021167	cyp-32B1	1.47168	3.67945	3.2353		WBGene00015350	C02F5.7	0.298516	2.52489	2.41315
WBGene00010589	cyp-33D1	2.74337	3.06183	2.47713		WBGene00007268	C03A3.3	0.420506	1.0579	1.42937
WBGene00017023	D1022.4	1.15154	2.03849	1.86304		WBGene00015370	C03A7.12	0.670071	1.81227	2.21432
WBGene00017025	D1037.1	1.06026	3.71233	3.30186		WBGene00015371	C03A7.13	1.03739	2.34404	2.38753
WBGene00008373	D1054.6	2.25766	3.24156	3.77934		WBGene00007273	C03C10.7	#N/A	3.8531	3.53421
WBGene00017565	ddo-2	1.34212	4.18299	3.766		WBGene00007281	C03E10.3	#N/A	2.40576	1.96541
WBGene00018307	dyla-1	2.1747	2.83745	2.52834		WBGene00015407	C03H5.5	0.23688	1.29022	1.11269
WBGene00017085	E01A2.2	1.48203	4.55959	3.82913		WBGene00007289	C04B4.1	#N/A	2.36564	3.74837
WBGene00017087	E01A2.5	1.31868	3.45268	2.95082		WBGene00015439	C04E12.10	#N/A	3.44426	1.87056
WBGene00017093	E02C12.8	3.62152	3.86733	2.84855		WBGene00015433	C04E12.2	1.57605	4.21796	2.71067
WBGene00017100	E02H9.2	1.55897	2.65846	2.15877		WBGene00015436	C04E12.6	2.2332	3.14022	1.88407
WBGene00189944	E03A3.10	1.64958	1.88199	1.49481		WBGene00007300	C04F12.6	2.02698	3.79251	3.77625
WBGene00001338	ears-2	1.18018	2.33893	1.88754		WBGene00015451	C04F5.9	0.581308	2.63816	2.38439
WBGene00001151	ech-2	1.77991	3.91262	3.38502		WBGene00015462	C05C8.5	0.0410536	1.76962	1.56526
WBGene00017141	EEED8.13	3.95528	3.26891	3.27416		WBGene00015465	C05C8.8	1.42713	2.92381	2.64987
WBGene00194696	EEED8.18	4.13849	2.91699	2.79656		WBGene00015488	C05D11.13	-0.174548	1.79201	1.40607
WBGene00017134	EEED8.3	2.99664	3.22674	3.30135		WBGene00007339	C05D12.1	0.78655	2.5406	2.88683
WBGene00044545	EGAP9.4	5.03111	1.62636	2.15926		WBGene00007341	C05D12.4	1.50296	3.3473	1.86857
WBGene00001204	egl-38	2.24062	3.3858	3.18506		WBGene00015473	C05D9.4	0.954753	1.49729	1.84491
WBGene00017170	F01G12.1	3.92944	1.84909	2.45775		WBGene00007347	C05G5.1	-0.140179	1.46964	1.22124
WBGene00008517	F02C12.3	4.36265	3.65223	3.70726		WBGene00219803	C06A1.12	1.28319	3.85206	3.22405
WBGene00189980	F02C12.7	4.72597	3.62079	3.59026		WBGene00014667	C06A1.4	1.07576	4.11947	3.8606
WBGene00008524	F02D10.3	2.0788	3.48777	4.14984		WBGene00044169	C06C3.10	0.543142	1.72252	1.7006
WBGene00017214	F07E5.9	2.87032	3.53986	4.31802		WBGene00175031	C06C3.12	1.65673	3.8429	2.9363
WBGene00017216	F07F6.2	1.75805	2.62054	2.08786		WBGene00007376	C06C3.5	#N/A	3.00546	2.30297
WBGene00017235	F08B4.3	3.30238	3.86174	3.51007		WBGene00007377	C06C3.7	#N/A	1.87318	1.62609
WBGene00017281	F09D12.2	2.2674	3.63611	3.02855		WBGene00007378	C06C3.8	1.39043	3.88442	3.08974
WBGene00014732	F09F3.8	3.37619	4.0799	3.12916		WBGene00014668	C06C3.9	0.0465868	3.18397	2.65192
WBGene00017366	F10G2.7	2.10198	2.85122	2.29501		WBGene00015526	C06E1.11	1.20609	2.27218	2.49574
WBGene00008766	F13G3.6	1.50327	3.17734	2.87142		WBGene00015561	C07A12.7	0.539611	2.27247	2.46316
WBGene00017432	F13H6.4	3.79239	4.55995	1.68808		WBGene00007397	C07A4.2	-0.00803058	2.01298	1.38424
WBGene00017442	F13H8.9	1.65683	1.83746	1.32739		WBGene00007409	C07B5.4	0.257755	2.61111	2.25923
WBGene00017462	F14D2.14	3.48334	3.44585	3.45806		WBGene00015564	C07D8.5	#N/A	3.08061	3.05089
WBGene00017453	F14D2.5	1.74822	1.81819	2.19637		WBGene00007418	C07E3.8	#N/A	2.70132	2.05872
WBGene00017456	F14D2.8	3.56671	3.07478	3.10764		WBGene00015570	C07F11.2	#N/A	1.72494	1.79316
WBGene00008799	F14E5.1	2.31549	2.27349	1.952		WBGene00015576	C07G3.8	#N/A	2.46231	1.83512
WBGene00077535	F15H9.7	2.01022	3.08731	3.50832		WBGene00015581	C07H6.4	0.646357	2.41313	2.18811
WBGene00008877	F16A11.2	1.14428	3.12869	2.67703		WBGene00015588	C08A9.8	#N/A	5.06218	4.07459
WBGene00017507	F16B4.5	2.02121	4.38578	3.70384		WBGene00007425	C08B6.4	1.0471	1.88134	2.01136
WBGene00008933	F18A11.6	1.67669	4.36486	4.15524		WBGene00007461	C08F11.14	1.53275	2.92854	2.39197
WBGene00017562	F18C5.9	5.42241	2.47373	3.37266		WBGene00007445	C08F8.3	0.458031	2.84946	2.48764
WBGene00194812	F19B2.12	3.15766	4.18553	4.16224		WBGene00015614	C08G5.1	#N/A	2.11503	1.88414
WBGene00017608	F19F10.12	1.06592	2.9492	2.79345		WBGene00007464	C08H9.3	0.219921	1.63301	1.47711
WBGene00195184	F19G12.8	1.94453	1.65109	1.07217		WBGene00014673	C08H9.9	#N/A	4.10645	2.95176
WBGene00008970	F20C5.5	2.38832	4.07918	3.0945		WBGene00015630	C09B9.7	0.996223	3.52559	3.51076
WBGene00044920	F20G2.7	1.4704	1.9447	1.60157		WBGene00044295	C09E7.10	#N/A	2.01926	1.70535
WBGene00017650	F21A9.1	1.83915	3.73099	3.35638		WBGene00015639	C09E7.5	#N/A	2.75109	1.99189
WBGene00017679	F21F8.5	3.28156	3.8739	2.38597		WBGene00015640	C09E7.6	#N/A	3.97283	2.63349
WBGene00017680	F21F8.6	4.1205	3.78122	2.25979		WBGene00015641	C09E7.7	0.499826	2.19895	1.84231
WBGene00043279	F22D6.8	2.27007	2.32205	2.60378		WBGene00206538	C09G5.13	#N/A	2.37694	2.39582
WBGene00009054	F22D6.9	1.5295	1.22545	1.27577		WBGene00007504	C09H10.10	0.597524	2.10568	1.94127
WBGene00009060	F22E12.3	1.91262	2.84209	2.71846		WBGene00015662	C10A4.1	#N/A	2.10333	1.57285
WBGene00017711	F22E5.13	3.43455	2.46767	2.16452		WBGene00015663	C10A4.2	#N/A	2.45566	2.59575
WBGene00044712	F22G12.8	2.29884	2.24409	1.8343		WBGene00015673	C10E2.2	0.905449	2.6539	2.58041
WBGene00044217	F23D12.9	4.92265	3.53481	3.40221		WBGene00007520	C11E4.6	0.30948	2.31045	2.15877
WBGene00017800	F25G6.9	1.50005	2.75128	2.17422		WBGene00007521	C11E4.7	#N/A	2.69425	3.22917
WBGene00235003	F26F2.15	4.11796	3.17669	3.7096		WBGene00023500	C11H1.9	0.415383	1.62272	1.56326
WBGene00005011	F26F4.8	1.47881	2.62353	2.45411		WBGene00015710	C12D5.9	-0.339425	1.65812	1.49056
WBGene00017847	F27B3.7	1.59369	3.83786	3.69251		WBGene00015720	C13A2.3	0.656716	1.28659	1.96263
WBGene00014746	F27D4.3	2.78927	2.94087	2.51534		WBGene00015750	C14A11.5	#N/A	2.02762	1.93695
WBGene00044219	F28F8.10	2.2495	3.05724	2.82586		WBGene00007578	C14B1.7	0.603593	4.07254	4.17336
WBGene00044188	F28F8.9	1.29986	2.59974	2.25993		WBGene00015768	C14C11.4	0.190076	2.19619	1.66006
WBGene00009228	F28G4.3	3.05405	2.4849	2.06896		WBGene00007597	C15A11.2	0.278903	2.60522	2.37388
WBGene00009252	F29D10.3	2.18688	2.92215	3.05548		WBGene00007599	C15A11.7	1.06731	3.16854	2.42473
WBGene00017933	F29G9.7	4.74683	3.98624	3.5551		WBGene00015786	C15B12.4	0.039383	2.51251	1.96398
WBGene00009296	F31E9.3	1.89447	2.28564	1.86752		WBGene00015788	C15B12.8	#N/A	2.44898	2.19366
WBGene00009314	F32B4.4	1.75369	4.30664	4.2267		WBGene00007602	C15C6.3	0.56433	3.36901	3.02121
WBGene00009360	F33E2.4	1.71953	3.38285	3.18925		WBGene00015792	C15C7.6	0.936342	1.79958	1.43825
WBGene00045254	F33E2.8	2.85645	4.04144	3.5836		WBGene00015796	C15F1.5	0.94574	1.3058	1.20558
WBGene00009428	F35E12.4	2.81375	1.98968	1.39721		WBGene00007611	C15H7.4	0.676166	3.5755	3.63454
WBGene00009414	F35E2.7	3.02448	2.98082	3.72706		WBGene00015822	C16B8.2	1.16118	1.98394	1.91152
WBGene00018054	F35F10.4	1.75281	3.28745	2.7548		WBGene00015852	C16C8.14	1.12457	2.76614	2.74582
WBGene00014751	F36G9.4	3.38792	3.63642	2.8126		WBGene00195072	C16C8.22	0.706965	1.98984	1.83388
WBGene00018194	F39E9.1	2.36813	2.17671	1.1357		WBGene00015879	C17B7.5	#N/A	2.81773	1.96342
WBGene00194682	F40D4.17	3.27289	2.86659	2.38566		WBGene00015887	C17C3.1	0.449699	1.80182	1.17613
WBGene00077781	F40E3.7	3.53792	3.82078	3.30457		WBGene00007645	C17E4.6	0.179412	1.68072	1.66784
WBGene00044412	F40H6.6	2.61575	2.26422	2.38294		WBGene00007654	C17H1.1	#N/A	3.74936	3.71795
WBGene00018272	F41C3.6	2.47817	2.49508	2.46251		WBGene00015940	C18A3.2	0.170406	1.08824	1.08325
WBGene00009652	F43D2.3	2.9909	2.77658	3.04467		WBGene00007668	C18B12.6	0.578	1.61879	1.41952
WBGene00009656	F43G6.3	3.21337	4.15077	4.08712		WBGene00007681	C18D11.3	0.758187	1.90078	1.9621
WBGene00009696	F44F1.4	1.87697	2.85054	2.73207		WBGene00007677	C18D4.8	0.673187	2.20172	1.95832
WBGene00009697	F44F1.5	3.65318	5.11692	3.05145		WBGene00015989	C18H2.2	0.330697	2.42748	1.85725
WBGene00194794	F45B8.5	3.03876	2.09671	2.19532		WBGene00015990	C18H2.3	1.24868	3.08874	3.12702
WBGene00018448	F45D11.1	3.72217	4.66204	4.10685		WBGene00016003	C18H9.5	0.0453887	2.98071	2.86518
WBGene00009721	F45D3.1	3.20547	1.2242	1.75817		WBGene00016015	C23G10.8	-0.0724653	1.54537	1.43647
WBGene00009769	F46B6.4	2.24675	4.12107	3.4406		WBGene00007692	C23H4.3	0.618026	1.797	1.478
WBGene00018510	F46F11.7	1.57063	3.32296	3.41824		WBGene00219423	C23H5.15	-0.272739	3.58683	2.48055
WBGene00018638	F49E8.7	1.46556	3.20515	2.64668		WBGene00007697	C24F3.2	0.681283	1.39601	1.35729
WBGene00018669	F52C6.12	3.29012	4.53293	4.09083		WBGene00016069	C24H10.3	0.999779	1.69958	2.45265
WBGene00018670	F52C6.13	3.68621	4.50397	3.49419		WBGene00016070	C24H10.4	#N/A	2.52606	2.88826
WBGene00018661	F52C6.4	3.16886	1.69529	1.81433		WBGene00007705	C25A1.1	0.26774	2.13137	1.82597
WBGene00018719	F52H2.7	1.70399	2.06328	1.90191		WBGene00014681	C25D7.14	1.23844	3.05106	2.70045
WBGene00014769	F53B2.7	2.11279	4.08994	4.20227		WBGene00007715	C25D7.2	0.998034	2.96647	2.57467
WBGene00009991	F53F4.8	2.8796	4.36479	3.98533		WBGene00007723	C25F9.2	-1.66305	2.90542	2.96109
WBGene00010037	F54C8.4	2.01665	4.19244	3.58387		WBGene00007731	C25G4.3	0.525627	1.4147	1.24164
WBGene00018805	F54D10.4	1.7517	2.67121	2.49396		WBGene00016108	C25G6.3	0.296732	1.90872	2.01335
WBGene00219971	F54G2.4	2.96727	4.13956	3.82389		WBGene00016111	C25H3.1	0.765751	2.5694	2.10901
WBGene00018848	F55A3.2	1.10476	2.49829	2.0666		WBGene00007742	C26C6.8	0.920872	2.32244	2.7015
WBGene00010122	F55G11.1	2.59293	1.99947	1.51553		WBGene00007745	C26D10.4	1.0186	2.0093	1.5541
WBGene00010129	F55G11.10	3.17779	3.82655	4.39975		WBGene00016159	C27A12.9	0.782349	1.77811	1.68465
WBGene00014771	F55G11.3	5.53048	2.54241	1.39991		WBGene00007764	C27B7.7	0.918629	2.5925	2.41259
WBGene00185001	F56A8.9	1.93902	2.21605	1.63331		WBGene00044388	C27D6.11	0.3411	2.54654	1.90854
WBGene00018928	F56B3.2	1.92924	4.2259	3.47205		WBGene00016166	C27F2.4	-0.0360017	1.39747	1.28542
WBGene00194687	F57C12.6	2.03255	3.24905	3.18677		WBGene00043156	C27F2.9	0.436658	1.36082	1.20532
WBGene00044041	F57G9.6	3.10462	1.41758	1.54797		WBGene00016172	C27H5.2	0.645514	1.79623	1.77312
WBGene00010264	F58G1.2	2.416	4.87911	4.39156		WBGene00007800	C29A12.6	1.36752	2.55891	3.49618
WBGene00010286	F58H1.3	2.02579	3.07287	2.66737		WBGene00016210	C29F5.1	0.439007	1.4127	1.33292
WBGene00019094	F59A7.7	1.86761	1.85902	2.27915		WBGene00007810	C29F7.1	0.263139	1.51463	1.30807
WBGene00019095	F59A7.8	2.31058	3.91821	3.45431		WBGene00016261	C30F12.2	0.476087	1.27551	1.23775
WBGene00010308	F59B2.3	1.67799	2.6637	2.28246		WBGene00016264	C30F12.5	0.52573	2.71108	2.03941
WBGene00019108	F59D6.7	2.08603	3.36553	3.1518		WBGene00007816	C30F2.2	0.700372	2.74969	2.03687
WBGene00019128	F59G1.4	2.60483	4.76277	4.60537		WBGene00016259	C30F8.3	0.231085	1.19507	1.9867
WBGene00019134	F59H6.3	2.5712	2.21142	2.55991		WBGene00007840	C31C9.6	0.475861	2.48516	2.10879
WBGene00011542	fbxa-104	2.11416	2.15292	1.88778		WBGene00007853	C31G12.4	1.17483	3.8061	3.7419
WBGene00013348	fbxa-106	1.81908	1.96054	1.91997		WBGene00016286	C31H1.1	0.258823	2.12971	2.14732
WBGene00020451	fbxa-11	2.9061	4.14105	3.40124		WBGene00016287	C31H1.2	0.46893	2.20192	2.2882
WBGene00012485	fbxa-121	2.19911	2.34638	2.53297		WBGene00016306	C32B5.13	#N/A	5.02611	2.13409
WBGene00014917	fbxa-122	2.19158	1.81561	1.86722		WBGene00007866	C32H11.3	0.155982	1.90726	1.6784
WBGene00014918	fbxa-123	2.03702	1.52775	1.3845		WBGene00007891	C33B4.2	1.21871	2.11827	3.27731
WBGene00014916	fbxa-124	3.09624	3.38221	3.23242		WBGene00007902	C33D9.9	1.09331	2.03665	1.70883
WBGene00010294	fbxa-129	2.83249	3.84568	3.79702		WBGene00023245	C33E10.3	#N/A	2.41681	2.10304
WBGene00021264	fbxa-13	1.94622	2.39628	1.86487		WBGene00016389	C34B2.4	0.423588	1.74678	2.27892
WBGene00008130	fbxa-140	3.24606	3.62701	3.36889		WBGene00007907	C34B4.2	0.72934	3.36177	2.79092
WBGene00009709	fbxa-144	2.27601	2.10967	1.63709		WBGene00206355	C34C6.10	1.07244	2.97001	2.65446
WBGene00018807	fbxa-146	3.25233	3.73817	2.96926		WBGene00007919	C34C6.7	-1.11767	2.08193	2.29779
WBGene00015596	fbxa-161	2.75977	3.39865	3.02558		WBGene00016427	C34H4.5	0.686711	2.40443	1.84837
WBGene00007838	fbxa-168	2.32379	4.08429	3.42832		WBGene00007948	C35A5.4	1.51702	3.44986	4.04276
WBGene00045289	fbxa-169	1.91829	1.67588	1.39802		WBGene00016438	C35B8.3	0.819798	1.86214	1.71487
WBGene00045293	fbxa-175	2.42436	3.84376	3.42824		WBGene00016442	C35D10.5	0.474441	1.25548	1.14751
WBGene00009295	fbxa-180	2.50513	4.15971	3.08131		WBGene00194650	C36A4.14	0.648166	1.78105	1.4279
WBGene00009838	fbxa-187	2.62766	3.84278	3.51122		WBGene00016467	C36B7.4	#N/A	3.48775	3.24522
WBGene00010209	fbxa-191	3.23497	3.38304	3.37817		WBGene00016468	C36B7.5	0.205965	2.2996	1.93225
WBGene00010295	fbxa-193	2.29567	4.1103	3.37735		WBGene00016488	C36C9.5	#N/A	2.61923	2.78393
WBGene00011514	fbxa-198	1.45078	1.18991	1.23279		WBGene00016489	C36E6.1	0.874294	1.86135	1.6476
WBGene00022332	fbxa-20	1.90578	2.50002	1.75827		WBGene00007991	C37A5.7	0.526633	2.50952	2.10527
WBGene00012533	fbxa-209	2.70323	2.07958	1.55401		WBGene00016495	C37C3.1	0.711079	3.0655	2.77086
WBGene00012566	fbxa-211	3.15083	3.76958	3.73555		WBGene00016515	C38C3.7	1.20742	3.99369	3.87215
WBGene00012568	fbxa-212	3.3901	3.34739	3.51437		WBGene00008023	C39B10.3	0.995625	3.2745	3.64029
WBGene00012954	fbxa-217	1.60085	2.0649	1.86671		WBGene00008024	C39B10.4	#N/A	3.21148	2.67162
WBGene00013841	fbxa-33	2.53877	2.66242	2.12147		WBGene00016534	C39D10.7	0.743801	2.88788	2.4913
WBGene00013842	fbxa-34	2.02732	2.98837	2.44405		WBGene00016535	C39D10.8	0.246869	1.75593	1.58855
WBGene00044672	fbxa-4	1.70803	2.36715	1.94626		WBGene00016538	C39F7.1	-0.131256	1.69021	1.84822
WBGene00016224	fbxa-57	4.25508	2.96277	2.38258		WBGene00008043	C40H1.8	0.235661	2.01226	1.42606
WBGene00022484	fbxa-77	3.8323	2.75054	2.3086		WBGene00016559	C41A3.2	0.523137	2.11642	2.17029
WBGene00016526	fbxa-8	6.22429	2.85707	2.68549		WBGene00016575	C41H7.5	0.493005	3.36857	2.90904
WBGene00022330	fbxa-80	2.12896	3.90339	2.81671		WBGene00016580	C42C1.2	#N/A	1.68073	1.7666
WBGene00012368	fbxa-93	2.7552	2.76778	2.45352		WBGene00016598	C42D4.13	0.309557	2.03506	3.39556
WBGene00009225	fbxa-94	2.90516	3.89965	3.811		WBGene00016637	C44B12.3	#N/A	2.97089	3.03217
WBGene00007667	fbxa-97	2.02616	3.42253	2.88882		WBGene00044462	C44B12.9	#N/A	2.34438	2.52266
WBGene00009861	fbxb-8	2.62864	3.10281	2.74365		WBGene00008094	C44H4.4	0.214364	1.4779	1.41333
WBGene00012569	fbxc-46	3.73299	4.13452	4.15647		WBGene00008095	C44H4.6	1.50189	3.89228	4.22919
WBGene00015615	fbxc-48	1.79997	2.70195	3.11797		WBGene00016661	C45B2.6	0.285508	1.69592	1.53132
WBGene00011287	glb-24	2.20834	2.05472	2.33758		WBGene00235340	C45G7.13	0.241437	2.77615	2.28927
WBGene00015964	glb-5	1.89214	2.2878	1.99335		WBGene00050919	C45G9.15	0.408384	2.04273	2.10313
WBGene00001617	glr-6	2.63423	3.57533	2.88142		WBGene00016694	C45H4.13	#N/A	2.91723	2.83328
WBGene00001636	gly-11	1.59179	2.06867	2.62704		WBGene00016698	C46A5.1	0.225572	1.93204	1.76325
WBGene00022377	gpx-4	3.2216	3.02896	1.53876		WBGene00044567	C46C11.4	#N/A	3.03138	2.0841
WBGene00013535	gyg-3	3.41047	2.61131	2.42749		WBGene00008119	C46F11.4	0.377324	2.9924	2.81705
WBGene00019752	H10D12.2	1.53799	4.27509	3.44727		WBGene00016725	C46H3.2	0.125434	2.23759	1.87728
WBGene00019181	H10D18.6	2.52198	4.34415	3.32283		WBGene00008142	C47E8.3	0.0806661	1.24584	1.33269
WBGene00019250	H28G03.2	2.80235	3.86856	3.60757		WBGene00008161	C47F8.5	#N/A	1.91169	3.30846
WBGene00014793	H40L08.2	2.27187	3.24934	3.71555		WBGene00044161	C47G2.8	#N/A	3.68125	3.55547
WBGene00001937	his-63	1.88342	2.09358	2.55889		WBGene00044909	C48D1.7	1.77326	1.67833	1.70657
WBGene00001947	his-73	2.819	2.5371	2.90854		WBGene00016755	C49A9.1	0.786389	1.68591	1.92051
WBGene00017158	hpo-10	2.10416	4.66544	3.74631		WBGene00008194	C49C3.4	0.215456	1.52483	1.20733
WBGene00002063	ife-5	2.06374	3.63928	3.50201		WBGene00016780	C49G7.1	1.17503	2.76481	2.55193
WBGene00018356	islo-1	1.47485	2.64395	1.92601		WBGene00008216	C49G9.1	0.730971	1.01112	1.40253
WBGene00010436	JC8.4	2.33391	2.89232	2.54963		WBGene00016791	C49H3.4	0.426616	1.39285	1.16217
WBGene00011563	jmjd-4	1.57672	3.25012	2.61409		WBGene00016809	C50D2.6	0.0489786	1.31007	1.2813
WBGene00019314	K02E7.10	2.96962	3.05145	2.93415		WBGene00016811	C50D2.8	0.902797	1.24227	1.19735
WBGene00019415	K05F6.4	2.70284	2.4779	3.19055		WBGene00016812	C50D2.9	0.331737	2.17714	2.17304
WBGene00019439	K06B9.2	3.42646	3.6719	3.64701		WBGene00008235	C50F4.10	0.279275	1.80217	1.79961
WBGene00010607	K06G5.3	2.91826	4.84439	3.26345		WBGene00008246	C50H2.13	0.301705	2.33299	2.50803
WBGene00019467	K07B1.7	1.82109	3.3353	3.0115		WBGene00008243	C50H2.7	0.289463	1.30577	1.79295
WBGene00023318	K07D4.1	2.88014	2.55644	2.22686		WBGene00016863	C52A10.2	#N/A	3.0739	3.75277
WBGene00045218	K08C9.8	3.87512	4.15685	3.49958		WBGene00016875	C52D10.1	0.816414	1.22299	1.24276
WBGene00019537	K08D12.3	1.14302	3.14401	3.22615		WBGene00016879	C52D10.12	-0.181336	1.34735	1.49552
WBGene00185092	K08D8.7	1.74094	3.22045	2.90214		WBGene00016883	C52E2.4	0.926079	2.20374	1.60746
WBGene00023323	K08F11.6	3.36086	3.54435	3.13936		WBGene00016884	C52E2.5	1.44594	3.15005	2.48774
WBGene00019587	K09F6.4	1.23507	3.08992	2.57232		WBGene00016906	C53D5.5	0.496048	1.76648	1.64142
WBGene00044540	K09H11.10	2.92733	1.98931	2.0078		WBGene00008284	C53D6.7	0.896142	3.69218	2.62581
WBGene00044515	K10C9.9	4.34944	4.26601	2.90447		WBGene00195192	C54F6.16	#N/A	4.48833	5.0937
WBGene00077629	K10G4.13	3.46581	3.63996	3.6937		WBGene00008314	C54G4.4	0.0424426	1.08682	1.44814
WBGene00010753	K10G4.4	1.96072	1.83894	2.2784		WBGene00008318	C54G4.9	0.16359	1.55135	1.53089
WBGene00019650	K11D12.11	2.90838	1.76634	1.86865		WBGene00044019	C55A6.12	0.919452	1.65503	1.39156
WBGene00010771	K11D2.5	1.61136	3.21303	3.08627		WBGene00016953	C55C3.3	0.329273	1.10724	1.5701
WBGene00019659	K11H12.3	3.34463	2.47535	1.76307		WBGene00043065	C55C3.7	#N/A	2.3649	3.92413
WBGene00019672	K12B6.8	1.27866	2.33593	2.02508		WBGene00008346	C56A3.8	0.148701	1.30797	1.22346
WBGene00002184	kel-1	1.6992	2.49855	2.66845		WBGene00016967	C56C10.11	0.478871	2.43457	1.93763
WBGene00016848	klo-1	1.23724	3.15728	2.63013		WBGene00016976	C56E10.3	#N/A	2.7696	2.23335
WBGene00002225	klp-15	1.313	2.49905	2.08557		WBGene00016983	C56G2.15	1.24912	2.39624	2.38644
WBGene00002230	klp-20	1.35037	4.37287	3.80644		WBGene00012230	cacn-1	0.0313596	1.30652	1.20817
WBGene00002270	lec-7	2.15995	2.77365	2.15101		WBGene00010631	cash-1	-0.196555	1.3982	1.04406
WBGene00009790	lgc-44	1.69521	3.62781	2.9861		WBGene00013866	cbs-1	1.03452	3.24519	1.89591
WBGene00017544	lgc-6	2.61227	1.7263	2.69854		WBGene00021125	ccb-2	#N/A	2.2592	1.52731
WBGene00003038	lin-56	1.32615	1.27811	1.21361		WBGene00017136	ccpp-6	#N/A	1.88895	1.68489
WBGene00219686	linc-125	2.20749	2.66966	2.90743		WBGene00000380	cct-5	0.813722	3.60164	2.95956
WBGene00219736	linc-20	4.14138	2.19615	2.01787		WBGene00016991	CD4.5	0.162326	2.45386	3.29858
WBGene00189951	linc-29	1.85057	1.50083	1.81052		WBGene00000382	cdc-6	-0.0908363	1.42023	1.0838
WBGene00219754	linc-85	1.85871	1.77767	1.63761		WBGene00018064	cdc-73	-0.129378	1.31371	1.33243
WBGene00219678	linc-9	3.7132	2.15205	2.14693		WBGene00000393	cdf-1	0.115754	1.35306	1.02699
WBGene00019376	lipl-4	1.95847	2.62081	2.86306		WBGene00017576	cdh-8	0.335296	1.28448	1.65851
WBGene00019208	lips-14	4.09305	3.24398	3.20767		WBGene00011318	cdt-2	0.184946	2.02253	1.99834
WBGene00012588	lips-16	3.70833	2.4819	1.40171		WBGene00008349	CE7X_3.1	1.50356	3.58253	3.66213
WBGene00003044	lir-1	3.20387	4.79139	4.58981		WBGene00010628	ceeh-2	0.635223	2.09287	1.50691
WBGene00003045	lir-2	3.21598	3.77543	3.51892		WBGene00000435	ceh-10	0.348669	2.29514	1.56778
WBGene00019724	M02B7.2	2.33838	3.1449	3.06925		WBGene00000441	ceh-18	0.0159657	1.39103	1.39986
WBGene00077490	M03A1.8	2.08775	2.42653	2.25723		WBGene00000429	ceh-2	0.167617	1.5983	1.33221
WBGene00019759	M03F4.6	1.21765	2.33835	1.95216		WBGene00000447	ceh-24	1.06644	3.33261	3.26633
WBGene00019768	M04F3.2	2.51772	2.22557	2.19739		WBGene00000449	ceh-27	0.479442	3.1789	2.72608
WBGene00019789	M116.2	2.71263	2.52972	2.56186		WBGene00000455	ceh-34	0.973793	3.03752	2.79981
WBGene00010891	M18.6	1.16414	2.79959	2.7529		WBGene00000431	ceh-6	0.41161	3.42473	3.42155
WBGene00003124	mai-1	2.61094	1.67707	1.56896		WBGene00000477	cft-1	0.239771	2.34783	2.04296
WBGene00016556	math-21	1.5128	2.98479	2.57651		WBGene00017625	cgt-2	0.656982	2.34309	2.01832
WBGene00022432	math-43	3.39813	2.24744	2.47177		WBGene00010369	chd-1	0.433854	2.32415	1.98291
WBGene00013462	micu-1	2.0374	3.79671	3.29559		WBGene00000490	che-11	1.57402	2.03206	2.49574
WBGene00003331	mir-238	3.27746	1.86873	2.05663		WBGene00010799	chil-12	#N/A	2.20438	1.63751
WBGene00021651	miro-3	1.9722	4.21295	4.20908		WBGene00020407	chil-24	-0.121315	1.73173	1.69544
WBGene00013126	mltn-2	2.86068	5.01937	5.4036		WBGene00000498	chk-1	0.0519296	2.13451	1.89365
WBGene00012200	mltn-4	2.02936	3.99375	3.86491		WBGene00010839	chl-1	0.235747	2.65694	2.67998
WBGene00003555	nas-39	1.51066	4.00448	3.33881		WBGene00000503	cht-1	-0.393235	1.07358	1.62373
WBGene00003694	nhr-104	1.77071	2.37633	1.91673		WBGene00018473	cima-1	0.26232	1.8313	1.4396
WBGene00003699	nhr-109	2.29575	3.43543	2.99847		WBGene00022854	cin-4	1.20023	4.13485	3.86123
WBGene00003700	nhr-110	1.80336	1.56285	1.34661		WBGene00000519	cku-70	0.483496	2.5135	2.31484
WBGene00003723	nhr-133	1.62663	3.54458	2.71408		WBGene00000521	cky-1	0.370533	2.68356	2.59378
WBGene00003725	nhr-135	1.17061	3.18383	2.65149		WBGene00012502	clec-107	#N/A	3.53821	3.3235
WBGene00077594	nhr-151	1.50268	2.09318	1.54893		WBGene00009822	clec-113	#N/A	3.68547	3.53156
WBGene00019114	nhr-194	2.18482	2.95406	1.81652		WBGene00021032	clec-118	1.98394	3.03281	3.59096
WBGene00019115	nhr-195	2.75916	3.41886	2.37808		WBGene00012103	clec-12	1.40713	2.32234	1.89345
WBGene00020015	nhr-210	1.68576	2.9298	2.19264		WBGene00021117	clec-126	0.373567	2.69276	2.36893
WBGene00020591	nhr-220	3.84728	3.57381	2.74391		WBGene00018050	clec-139	#N/A	2.61514	2.42921
WBGene00020851	nhr-227	1.91436	2.30655	1.53263		WBGene00011405	clec-155	1.59867	3.95542	3.66875
WBGene00021611	nhr-238	1.83282	3.55357	3.26542		WBGene00021949	clec-164	1.2004	2.56102	1.93318
WBGene00013363	nhr-240	2.37023	1.65818	1.42794		WBGene00009515	clec-170	0.278612	1.74401	1.36286
WBGene00003640	nhr-50	1.77597	2.29962	1.65594		WBGene00017991	clec-180	0.878591	2.09085	2.30837
WBGene00003677	nhr-87	2.34855	4.23057	3.61064		WBGene00023502	clec-184	1.26271	2.39651	2.33654
WBGene00012295	nmat-1	1.99807	2.31144	1.88754		WBGene00007729	clec-185	#N/A	2.83015	2.13243
WBGene00017778	nono-1	1.07948	4.15449	3.90872		WBGene00008203	clec-198	0.373755	2.10035	2.09638
WBGene00003784	nos-2	1.7804	1.88362	1.43109		WBGene00007821	clec-201	0.858187	3.1944	2.85769
WBGene00003844	odc-1	4.09371	2.33773	1.64958		WBGene00021602	clec-205	0.117688	2.79139	1.78546
WBGene00012651	orc-4	1.29986	3.54604	3.31461		WBGene00017824	clec-217	#N/A	2.03771	3.01167
WBGene00003883	osm-1	2.567	3.72379	2.82987		WBGene00008374	clec-220	#N/A	3.25995	2.55565
WBGene00017375	pbo-6	2.60779	2.59872	2.15726		WBGene00009030	clec-233	1.30301	2.18431	1.81919
WBGene00004029	pik-1	1.68369	1.8755	1.70333		WBGene00013495	clec-236	1.52887	3.22897	3.19612
WBGene00018721	polh-1	1.82524	3.63861	3.46378		WBGene00013470	clec-243	#N/A	3.28045	3.47508
WBGene00020295	pqbp-1.2	3.27777	3.64515	3.26535		WBGene00007851	clec-245	0.039453	2.34648	3.02533
WBGene00004151	pqn-68	1.61141	1.31911	1.10499		WBGene00008892	clec-246	1.20525	2.92307	3.17586
WBGene00004152	pqn-70	1.31279	3.10121	3.21276		WBGene00011852	clec-26	0.0356725	2.52573	1.82272
WBGene00019808	R01B10.6	1.12978	2.97662	2.86258		WBGene00009291	clec-264	-0.393682	1.32486	1.65494
WBGene00010989	R03D7.2	1.95909	5.0587	5.71317		WBGene00016088	clec-266	1.42368	2.80792	2.04955
WBGene00019878	R05D3.3	2.01897	4.56898	4.4261		WBGene00014842	clec-30	#N/A	2.08973	1.75194
WBGene00011062	R06C7.2	2.50927	2.25232	2.29891		WBGene00009860	clec-32	#N/A	3.4969	3.00141
WBGene00011077	R07B1.5	3.15253	3.77508	4.9013		WBGene00044332	clec-36	0.463274	1.75599	1.38241
WBGene00011079	R07B1.7	3.17237	3.32897	4.31911		WBGene00019917	clec-43	1.90626	4.07078	5.18407
WBGene00011131	R07H5.11	3.35849	3.22393	3.23815		WBGene00019928	clec-44	#N/A	4.29821	2.55791
WBGene00011165	R09D1.9	2.94282	2.40976	1.84112		WBGene00012251	clec-49	0.862	1.58133	1.29515
WBGene00011194	R10D12.13	3.22006	4.78016	3.65974		WBGene00009393	clec-62	0.578881	1.62913	1.59167
WBGene00011207	R10E8.1	1.9231	4.00221	2.89337		WBGene00021581	clec-70	1.72127	1.4445	3.26273
WBGene00011209	R10E8.3	2.21543	3.80896	3.15728		WBGene00044343	clec-77	#N/A	4.0917	3.11034
WBGene00014821	R10E8.7	2.58679	3.76997	3.0853		WBGene00018547	clec-78	0.436414	1.46241	1.93594
WBGene00020087	R119.1	1.42708	2.78731	2.85897		WBGene00012582	clec-8	1.10847	2.10603	1.98562
WBGene00014822	R11H6.6	4.72612	4.12228	3.59006		WBGene00021872	clec-85	0.5541	1.91977	1.45791
WBGene00020028	R12C12.8	3.2142	3.24542	2.79017		WBGene00014117	clec-91	1.29728	2.37975	2.37747
WBGene00011305	R186.1	2.57687	4.06494	3.38392		WBGene00013933	clec-99	1.1718	2.62632	2.42833
WBGene00010476	rnf-113	2.24854	4.07035	3.54527		WBGene00000531	clh-4	-0.134081	1.29869	1.33239
WBGene00004390	rnp-7	1.26571	4.16457	3.68699		WBGene00000533	clh-6	0.168173	1.29994	1.01434
WBGene00004419	rpl-7A	1.25765	3.86068	3.38694		WBGene00000537	clk-2	0.115439	1.75915	1.47653
WBGene00010309	rpn-6.2	1.94818	3.0709	3.21771		WBGene00000545	clp-4	0.207559	1.61118	1.38736
WBGene00004698	rsp-1	1.12281	3.92128	3.67952		WBGene00010304	clpf-1	0.570484	1.89593	1.97009
WBGene00004699	rsp-2	1.22634	3.95835	3.7743		WBGene00000562	cng-1	-1.32153	2.96209	2.45273
WBGene00004703	rsp-6	1.26036	2.75758	2.59091		WBGene00016866	coel-1	-2.16706	1.67222	2.16613
WBGene00004704	rsp-7	1.76896	4.31881	3.61435		WBGene00003258	cogc-1	0.0193826	1.83457	1.98938
WBGene00004705	rsp-8	1.36901	3.80999	3.40192		WBGene00000585	cogc-2	0.362116	2.18145	2.07781
WBGene00004706	rsr-1	1.11266	4.78199	4.38228		WBGene00019820	cogc-8	0.123264	1.24893	1.04469
WBGene00015538	sams-3	1.79151	4.66453	4.33731		WBGene00021560	coh-4	0.0577224	1.82762	1.64231
WBGene00010569	scbp-2	3.25139	2.92942	2.90598		WBGene00000692	col-118	-0.169386	1.29152	1.35637
WBGene00004783	seu-1	1.94395	4.96026	4.64724		WBGene00000702	col-128	1.35783	2.82787	2.76037
WBGene00004875	smd-1	2.53965	2.69272	2.32974		WBGene00000723	col-150	-0.739421	3.0565	2.60613
WBGene00004879	smg-1	1.06626	2.42682	2.18376		WBGene00000724	col-151	#N/A	3.01326	2.40593
WBGene00020951	sna-1	1.08873	1.82879	1.57702		WBGene00000745	col-172	0.612313	2.42984	3.23914
WBGene00021662	snpc-3.3	2.06213	3.0536	3.10051		WBGene00000624	col-47	1.11933	3.73691	4.23612
WBGene00012909	spds-1	1.3575	2.38438	2.11889		WBGene00000634	col-58	1.02606	2.5287	2.51823
WBGene00005646	srp-5	3.05569	3.33071	3.51913		WBGene00000637	col-61	-0.0965856	1.41145	1.55084
WBGene00005654	srr-3	2.69678	2.87161	2.25496		WBGene00000645	col-69	0.741252	3.89508	3.45841
WBGene00007412	stip-1	1.79547	3.7681	3.15288		WBGene00000651	col-75	0.446961	1.97668	3.08316
WBGene00006248	str-216	2.79301	2.55031	3.00486		WBGene00000654	col-78	#N/A	3.61387	1.86382
WBGene00006321	sup-12	1.30621	1.65801	1.64073		WBGene00000658	col-83	0.884922	4.3021	4.25443
WBGene00006369	sym-4	1.55442	2.67084	2.31122		WBGene00000662	col-87	#N/A	4.1487	4.10761
WBGene00020144	T01C8.3	2.33343	3.29825	3.28318		WBGene00018741	comt-1	0.477767	1.25718	1.74992
WBGene00044641	T01D1.8	1.8427	2.8553	2.71954		WBGene00021292	copb-1	0.145456	1.73478	1.68094
WBGene00011353	T01H8.2	1.30284	2.01414	1.89712		WBGene00000762	coq-2	0.318722	1.29616	1.37415
WBGene00020167	T02G5.11	2.29507	1.93087	1.87352		WBGene00000767	coq-8	0.180808	2.86135	2.34648
WBGene00020164	T02G5.4	1.8939	3.38078	3.65192		WBGene00000768	cor-1	-0.144837	1.2808	1.30449
WBGene00011489	T05F1.2	1.37601	3.51757	3.28584		WBGene00022172	cosa-1	0.686668	2.73151	2.62383
WBGene00011508	T05H10.3	2.21956	2.84181	2.12763		WBGene00010437	cox-11	0.270026	1.89808	1.81436
WBGene00011576	T07C12.12	1.63626	3.14314	3.18162		WBGene00000774	cpf-2	-0.190713	1.76137	1.51997
WBGene00044891	T07C4.12	1.19142	2.85817	2.6663		WBGene00011063	cpg-3	1.43713	2.98817	2.55457
WBGene00011583	T07D10.3	1.7296	1.69307	1.97068		WBGene00022301	cpsf-1	0.0982267	1.7005	1.54411
WBGene00045509	T07D10.8	1.90424	2.35722	2.39213		WBGene00011122	cpt-2	0.515534	1.65676	1.62571
WBGene00011591	T07F10.5	1.79308	1.25142	1.20851		WBGene00020068	cra-1	0.105677	1.54881	1.37614
WBGene00020345	T08B2.4	2.34893	3.12074	3.08787		WBGene00000792	crb-1	0.55748	1.7677	1.79572
WBGene00020346	T08B2.5	1.24431	4.2701	3.75352		WBGene00017641	csr-1	0.0941909	1.29687	1.08611
WBGene00011607	T08D2.2	2.1821	3.49086	2.89532		WBGene00008351	cTel7X.1	#N/A	4.13857	3.72594
WBGene00020364	T08E11.8	1.72339	1.91634	1.58394		WBGene00010370	ctg-1	0.508683	1.48074	1.43328
WBGene00020377	T09B4.3	2.17675	2.65641	2.20954		WBGene00009048	cth-1	0.0664319	2.02746	1.69672
WBGene00011663	T09F3.4	3.09324	2.73247	2.58002		WBGene00013180	cutl-10	0.415783	1.98077	2.05856
WBGene00014836	T09F5.12	2.26037	3.80454	3.26016		WBGene00009830	cutl-18	0.675116	1.84977	2.29599
WBGene00023345	T12B5.9	2.73031	4.77507	3.91288		WBGene00013145	cutl-2	#N/A	2.86189	1.77843
WBGene00011744	T13F2.4	1.72451	1.32943	1.72014		WBGene00018787	cutl-20	0.192515	1.6903	1.35059
WBGene00020529	T15B7.17	1.59938	2.12991	1.83884		WBGene00007802	cutl-27	0.117809	1.34738	2.19579
WBGene00011793	T16A9.3	1.38534	2.19161	1.7189		WBGene00013960	cutl-8	0.107205	1.30371	1.74958
WBGene00011797	T16G1.3	3.27504	2.79464	2.70159		WBGene00000854	cux-7	0.532961	1.78917	1.52816
WBGene00011811	T16H12.1	3.75901	4.57902	4.32822		WBGene00000864	cya-2	1.40336	3.25475	3.43883
WBGene00020619	T20D4.13	3.62693	3.21027	1.53033		WBGene00015591	cyk-7	0.025974	1.25155	1.2423
WBGene00044718	T20D4.20	2.96499	1.8601	1.84128		WBGene00011675	cyp-13A3	1.08235	2.18415	2.95441
WBGene00020615	T20D4.9	2.98316	3.25554	1.80395		WBGene00010706	cyp-14A2	0.066287	1.19181	1.48193
WBGene00194683	T20G5.15	3.22061	2.676	2.22112		WBGene00011009	cyp-14A4	#N/A	2.43834	1.8911
WBGene00011925	T22C8.4	2.36041	2.2287	1.65229		WBGene00015135	cyp-23A1	-0.0415856	1.94301	1.93943
WBGene00020729	T23E1.2	1.83248	2.33904	2.4107		WBGene00007967	cyp-25A4	0.287848	1.76514	1.43038
WBGene00011957	T23F11.6	3.11614	2.069	1.99716		WBGene00018326	cyp-25A5	#N/A	3.66258	3.75201
WBGene00011965	T23G7.2	1.27674	2.76256	2.81805		WBGene00011830	cyp-29A2	0.948429	1.7038	1.24333
WBGene00194983	T25B2.4	2.86071	1.70037	1.59349		WBGene00000374	cyp-31A1	0.576997	2.11637	1.60003
WBGene00020809	T25G12.1	2.13885	4.13548	3.41295		WBGene00021168	cyp-33C12	#N/A	1.80961	1.66723
WBGene00020810	T25G12.2	2.70897	3.44052	2.7772		WBGene00018262	cyp-33C3	0.52424	3.13105	2.62361
WBGene00194679	T26C11.9	3.12018	3.26292	2.54785		WBGene00008055	cyp-34A3	#N/A	4.27875	3.73497
WBGene00012069	T26H5.4	2.38061	2.81077	2.82554		WBGene00015400	cyp-35A2	0.523941	1.44726	1.56678
WBGene00044268	T27E7.10	2.96229	3.24726	2.99352		WBGene00017108	cyp-43A1	0.988791	1.6804	1.53557
WBGene00194852	T28A8.8	2.53498	1.22539	1.17327		WBGene00000375	cyp-44A1	0.858514	2.95015	2.52027
WBGene00006514	tdp-1	1.29941	3.47649	2.9725		WBGene00008421	D2030.12	0.960905	1.90778	1.85414
WBGene00018992	trpl-1	1.92994	3.43684	3.55627		WBGene00008417	D2030.7	0.00753865	1.32691	1.23798
WBGene00008849	try-10	3.51343	2.30776	1.90642		WBGene00008426	D2045.9	0.975272	1.9425	1.61625
WBGene00021464	ugt-31	1.57975	1.98377	1.69652		WBGene00017069	D2096.1	0.510871	1.78282	2.08694
WBGene00007402	ugt-60	1.50032	2.76293	1.55334		WBGene00017077	D2096.10	0.574316	2.65794	2.36275
WBGene00015739	ugt-7	2.18254	2.97889	2.17951		WBGene00017078	D2096.11	0.976974	3.41368	3.32378
WBGene00023355	W02F12.1	3.48632	3.06916	2.51838		WBGene00022076	daao-1	0.772963	3.50408	3.06556
WBGene00021000	W03F9.2	1.16227	1.64006	1.56705		WBGene00000894	dab-1	0.0682935	2.1155	1.98611
WBGene00012225	W03G11.3	1.54726	3.00389	2.1798		WBGene00000906	daf-10	#N/A	2.65782	1.55509
WBGene00012228	W03H9.2	1.65755	3.71149	3.66987		WBGene00000933	dap-3	-0.0648186	1.16234	1.14638
WBGene00012237	W04A8.2	1.88923	3.73814	3.92928		WBGene00001095	dars-2	0.294774	1.63657	1.33798
WBGene00021040	W05G11.2	1.8891	2.07557	2.07788		WBGene00000935	daz-1	-0.173789	1.20211	1.39034
WBGene00012290	W05H12.2	1.99682	3.20336	2.99513		WBGene00010664	dbn-1	-0.285118	1.37535	1.16848
WBGene00021055	W06A11.4	2.30766	1.59679	2.68154		WBGene00017082	DC2.5	1.08138	2.51677	1.24644
WBGene00021076	W07E6.5	2.22	2.18745	1.87177		WBGene00010890	ddb-1	0.0322481	1.52844	1.40239
WBGene00012353	W09C5.7	1.24394	1.64296	1.33418		WBGene00010260	ddx-17	0.830356	3.69247	3.36515
WBGene00012365	W09G3.1	1.83941	1.71416	1.69832		WBGene00000952	del-1	-0.305646	1.50398	1.4043
WBGene00012370	W09G3.7	1.70213	4.26111	3.95012		WBGene00010334	del-5	1.27682	2.31375	1.52235
WBGene00044220	Y102A5C.35	1.8017	2.34326	2.64386		WBGene00018681	denn-4	-0.0261645	1.45889	1.58958
WBGene00014954	Y102A5C.5	2.7143	2.00669	1.57842		WBGene00000960	dgk-3	0.0458299	1.64283	1.57405
WBGene00014955	Y102A5C.6	2.63007	2.01292	1.91065		WBGene00007154	dhc-3	0.487361	2.34103	2.9231
WBGene00013659	Y105C5B.20	3.21001	1.64228	1.63606		WBGene00020932	dhod-1	0.441131	1.4115	1.18389
WBGene00013685	Y105E8A.28	3.06196	4.1046	3.65338		WBGene00000963	dhp-1	0.954335	3.26413	3.45482
WBGene00044264	Y105E8A.32	2.68105	3.6758	4.36777		WBGene00010063	dhrs-4	-0.0940644	1.69177	1.33067
WBGene00014965	Y106G6D.5	2.09226	2.51265	1.77415		WBGene00000989	dhs-26	-0.0560858	1.43921	1.94393
WBGene00013702	Y106G6D.6	1.78383	2.50963	2.078		WBGene00000990	dhs-27	0.531965	2.771	1.77963
WBGene00022457	Y110A7A.7	2.03786	1.97125	1.82488		WBGene00000972	dhs-8	#N/A	3.14881	2.42376
WBGene00013734	Y111B2A.10	1.47256	4.03465	4.02796		WBGene00000994	dic-1	0.281521	1.51554	1.31121
WBGene00013741	Y111B2A.21	1.78846	3.42533	3.34413		WBGene00001002	div-1	0.151562	1.36881	1.26981
WBGene00014613	Y111B2A.25	2.50412	5.01205	4.4671		WBGene00043067	dlc-5	0.125403	2.40134	2.53614
WBGene00013744	Y111B2A.27	3.04317	4.22882	4.22381		WBGene00001028	dnj-10	0.0894441	1.55375	1.30844
WBGene00013763	Y113G7B.14	2.42491	1.75684	1.19758		WBGene00001035	dnj-17	0.00486095	2.13444	2.25082
WBGene00014975	Y116A8A.10	2.40261	2.34172	2.17689		WBGene00001043	dnj-25	0.112488	1.22887	1.32639
WBGene00021196	Y17G9A.3	2.0058	2.5828	2.1506		WBGene00011869	dod-6	-0.202321	1.20576	1.11157
WBGene00235375	Y17G9A.91	3.23474	3.08526	2.01083		WBGene00001057	dpf-4	-0.0522843	1.28714	1.01191
WBGene00021201	Y17G9B.4	2.6106	3.10874	3.13417		WBGene00008532	dpt-1	0.0789549	1.56454	1.45209
WBGene00021205	Y17G9B.8	1.23605	3.18963	2.85559		WBGene00001078	dpy-19	0.138825	1.56984	1.30762
WBGene00014864	Y18D10A.22	2.60224	2.60728	2.39375		WBGene00001079	dpy-20	1.2099	2.97537	3.49988
WBGene00012491	Y20C6A.1	1.61665	2.47313	2.12336		WBGene00001086	dpy-27	0.313478	2.04031	1.78261
WBGene00021244	Y22D7AL.4	1.64562	1.21874	2.03188		WBGene00001069	dpy-7	0.346854	3.08858	2.89951
WBGene00044209	Y32F6A.6	2.13999	2.04471	2.0847		WBGene00001089	dre-1	0.0857085	1.81245	1.93148
WBGene00021307	Y32G9A.10	3.73234	2.247	2.04617		WBGene00001101	dsh-1	0.0485634	1.15266	1.03811
WBGene00044517	Y32G9A.13	3.66706	1.88897	1.78262		WBGene00001103	dsl-1	#N/A	3.279	3.76913
WBGene00021314	Y32H12A.6	2.01037	4.2459	3.84942		WBGene00001105	dsl-3	#N/A	2.08549	2.18342
WBGene00220140	Y34F4.7	2.26956	2.39962	2.11131		WBGene00001111	duo-2	#N/A	3.77963	3.59629
WBGene00021345	Y37B11A.3	2.20619	2.21537	2.27824		WBGene00022554	duxl-1	0.568457	2.66091	2.68701
WBGene00021374	Y37E11B.1	1.33098	2.77551	2.27983		WBGene00012673	dyf-17	0.0408397	2.26161	2.33293
WBGene00050935	Y37H2A.16	1.79794	3.50393	3.03929		WBGene00001119	dyf-3	0.578565	2.15045	1.87955
WBGene00219210	Y37H2A.18	2.21795	2.90001	2.89594		WBGene00017153	E_BE45912.2	1.00471	2.28433	2.33497
WBGene00012572	Y37H2B.1	2.7823	3.09684	2.71529		WBGene00008447	E01G4.5	-1.27157	1.9784	1.48012
WBGene00014870	Y37H9A.4	3.41692	1.91571	1.68407		WBGene00008451	E01G6.3	0.826675	2.18462	1.92526
WBGene00219449	Y38A10A.11	1.95352	2.72272	2.89618		WBGene00017098	E02D9.1	0.874893	2.09876	2.03896
WBGene00012607	Y38F1A.4	2.15252	4.12468	3.35817		WBGene00008476	E03H4.8	0.3861	1.25576	1.36501
WBGene00012622	Y38H6C.9	2.44387	2.99588	2.54855		WBGene00008483	E04D5.4	0.582071	1.84714	1.17097
WBGene00012693	Y39B6A.34	1.48884	1.72691	1.86207		WBGene00017122	E04F6.2	0.35733	2.09484	2.15473
WBGene00012698	Y39B6A.40	1.29861	1.2478	1.31015		WBGene00001135	eat-4	0.507856	2.59453	1.98842
WBGene00012701	Y39B6A.43	1.37419	2.91962	2.73847		WBGene00001157	ech-8	0.273384	1.51608	1.22488
WBGene00077457	Y39B6A.49	3.26922	2.73091	2.60518		WBGene00017142	EEED8.14	0.67129	2.34653	1.9288
WBGene00014883	Y39C12A.2	2.15317	2.5184	2.26045		WBGene00008920	eef-1G	0.0965635	2.20087	1.82061
WBGene00014884	Y39E4B.14	1.94603	3.61376	3.446		WBGene00012980	efhd-1	0.154464	1.00043	1.06639
WBGene00021467	Y39G10AR.9	1.22331	1.98665	1.89704		WBGene00008133	efsc-1	0.294704	1.66881	1.72773
WBGene00021485	Y40A1A.3	3.04138	3.71803	3.01239		WBGene00017151	EGAP9.3	0.607524	1.37507	1.45218
WBGene00021497	Y40C5A.4	1.48606	2.89103	1.8091		WBGene00013486	egas-1	-0.0252536	2.42495	2.18808
WBGene00012769	Y41E3.11	1.37064	4.44787	3.81889		WBGene00018906	egas-4	#N/A	3.38407	2.22749
WBGene00014576	Y43F11A.6	2.15297	4.83219	5.0214		WBGene00001184	egl-15	0.280159	1.30005	1.27108
WBGene00194815	Y43F8B.23	2.46144	2.95534	2.29164		WBGene00001185	egl-17	0.268543	1.71275	2.24555
WBGene00012889	Y45F10D.10	2.02708	2.08982	2.16312		WBGene00012512	ekl-5	0.316729	1.65185	1.34376
WBGene00077636	Y46G5A.43	2.02898	3.25105	3.19384		WBGene00001248	elp-1	0.585325	2.62119	2.1752
WBGene00077537	Y47H10A.6	1.42059	2.47402	2.86594		WBGene00022463	elpc-1	0.205027	2.38568	1.85486
WBGene00050948	Y48B6A.16	2.04476	1.26383	1.47511		WBGene00014123	elpc-3	-0.098062	1.86638	1.73122
WBGene00012989	Y48C3A.5	2.48908	3.64741	3.3867		WBGene00015981	elt-7	0.081771	1.13655	1.33986
WBGene00021663	Y48G1BL.4	2.87045	3.43129	3.26681		WBGene00001284	emb-30	0.264959	1.63125	1.22491
WBGene00021671	Y48G1BM.6	1.58179	2.4701	2.49075		WBGene00001258	emb-4	0.758761	2.56419	1.98843
WBGene00013028	Y49A10A.1	2.91071	4.03775	3.31153		WBGene00017164	eng-1	0.426008	2.9341	2.48371
WBGene00021763	Y51F10.2	1.4873	3.3475	3.07066		WBGene00010362	enu-3.1	0.284356	1.52868	1.82143
WBGene00014915	Y53C10A.1	2.69092	2.86781	2.84811		WBGene00010477	enu-3.6	-0.281524	1.08725	1.30599
WBGene00013216	Y54G11A.7	1.95711	3.32069	2.39046		WBGene00001325	eor-2	0.207575	1.85416	2.19809
WBGene00044493	Y54G2A.50	1.24156	3.31831	2.96668		WBGene00008665	ercc-1	0.126041	1.87024	1.98932
WBGene00219399	Y55F3AM.21	2.86484	1.82722	1.71444		WBGene00021103	eri-3	-0.0388701	1.49084	1.47745
WBGene00044742	Y55F3BR.10	2.73253	2.11738	1.78746		WBGene00016561	eri-6	0.375351	1.89776	1.72351
WBGene00194844	Y55F3C.13	3.04736	4.06529	3.824		WBGene00016592	erl-1	0.168291	1.12459	1.20678
WBGene00013246	Y57A10A.1	2.14175	4.20554	4.11094		WBGene00018371	ess-2	0.263761	2.73751	2.65035
WBGene00013251	Y57A10A.6	2.0044	4.03563	3.97739		WBGene00001340	etr-1	0.913556	3.44795	3.1732
WBGene00013252	Y57A10A.7	1.8903	4.47322	4.46141		WBGene00016600	ets-5	#N/A	3.52694	3.24076
WBGene00021971	Y57G7A.8	1.96471	2.87236	4.40202		WBGene00009372	evl-18	0.0911378	2.91365	2.44085
WBGene00021164	Y5H2B.1	2.06474	2.05838	1.59722		WBGene00001368	exc-7	0.965414	3.49449	3.63851
WBGene00022015	Y61A9LA.3	1.43379	2.25694	1.96641		WBGene00012966	exos-1	0.0375007	1.02727	1.12985
WBGene00022054	Y67D2.4	1.19064	2.38873	2.09164		WBGene00022232	exos-2	0.353948	2.18472	2.31049
WBGene00014941	Y67H2A.9	2.26734	3.69443	3.26097		WBGene00018154	exos-9	0.332793	2.73675	2.46461
WBGene00022083	Y69A2AR.12	2.15456	3.05897	2.44788		WBGene00001373	exp-1	0.0570507	2.11746	1.87773
WBGene00012404	Y6G8.2	1.7467	2.31886	1.68373		WBGene00001377	eya-1	0.730866	3.13347	3.2043
WBGene00014947	Y71A12B.14	1.54497	2.90043	3.111		WBGene00008487	F01D4.3	0.91245	3.17352	2.5188
WBGene00077443	Y71A12B.19	2.01428	3.00779	2.34221		WBGene00008497	F01D5.7	0.173249	1.66405	2.43844
WBGene00022110	Y71F9AL.4	1.21997	2.3577	2.18377		WBGene00219372	F01E11.17	0.671689	3.30036	3.57347
WBGene00022179	Y71H2AM.14	1.37401	1.71218	1.06353		WBGene00008512	F01G10.10	1.08874	2.8839	3.41557
WBGene00022198	Y71H2B.11	2.30484	2.76586	2.28187		WBGene00008507	F01G10.4	-0.200131	2.15352	3.34622
WBGene00022219	Y73B3A.18	5.13912	4.08355	3.53547		WBGene00017205	F07C4.12	-0.171563	2.55106	2.13349
WBGene00022221	Y73B3A.20	3.41028	3.16036	2.81716		WBGene00017212	F07E5.7	0.158338	1.16261	2.84641
WBGene00022222	Y73B3A.21	1.63829	3.62386	3.94868		WBGene00017255	F08D12.12	0.121537	2.38442	2.42426
WBGene00013536	Y73F8A.32	3.32288	4.91951	4.05227		WBGene00017258	F08F1.4	1.55532	1.01914	1.46691
WBGene00044632	Y73F8A.37	3.01647	4.25399	3.55982		WBGene00017259	F08F1.9	#N/A	2.46756	2.87328
WBGene00014949	Y75B12A.1	2.10889	2.19464	1.80975		WBGene00017272	F08F8.7	0.471456	2.50102	2.1813
WBGene00012418	Y7A9C.1	2.03005	3.83688	2.74744		WBGene00008578	F08G2.7	0.138438	1.61581	1.48269
WBGene00013589	Y80D3A.11	2.67667	2.42677	2.27794		WBGene00008579	F08G2.8	0.168281	1.695	1.8054
WBGene00013587	Y80D3A.9	1.35074	2.63525	2.2904		WBGene00017288	F09E5.10	0.964039	1.94066	1.57517
WBGene00206459	Y80D4G.1	1.88678	2.76496	2.53849		WBGene00017286	F09E5.8	0.783966	2.62754	2.38946
WBGene00023395	Y82E9BL.9	3.72011	2.59599	1.9092		WBGene00017287	F09E5.9	#N/A	1.47274	1.51291
WBGene00194746	Y82E9BR.25	1.92116	2.35814	2.09775		WBGene00017302	F09F7.5	0.153496	2.25609	1.61391
WBGene00006968	yars-1	2.35811	4.3087	3.49619		WBGene00017304	F09F7.7	-0.405973	1.23309	1.34389
WBGene00006971	zak-1	1.36308	3.47648	2.48796		WBGene00008634	F10A3.4	0.35054	1.41968	1.265
WBGene00022545	ZC196.1	2.21812	2.87134	2.258		WBGene00017342	F10D7.5	-0.0511221	1.68463	1.43089
WBGene00022549	ZC196.5	1.92871	1.29753	1.02248		WBGene00017352	F10E7.11	1.35689	3.1399	3.01412
WBGene00022569	ZC239.6	1.85327	1.70495	1.34456		WBGene00017357	F10E9.5	0.552733	1.84112	1.74465
WBGene00022579	ZC262.2	1.18473	2.82761	2.60532		WBGene00044184	F11A5.16	#N/A	3.39087	3.32072
WBGene00022581	ZC262.4	1.62591	2.76054	3.04801		WBGene00008693	F11C1.4	1.00594	3.51079	3.18242
WBGene00022594	ZC328.5	3.74098	2.81305	2.42913		WBGene00008695	F11C3.1	1.3715	2.84506	2.45425
WBGene00013560	zip-12	2.01686	3.53612	2.76046		WBGene00017382	F11D5.5	1.13884	2.20702	1.57574
WBGene00014992	ZK1025.1	1.72308	2.87904	2.63812		WBGene00017383	F11D5.6	#N/A	3.52302	4.55202
WBGene00022846	ZK1055.5	2.51535	2.40044	2.39735		WBGene00008708	F11E6.4	1.59672	2.15427	1.90013
WBGene00022847	ZK1055.6	1.78879	3.93282	2.73237		WBGene00008714	F11F1.1	0.829936	1.82158	1.47102
WBGene00022857	ZK1127.12	3.05514	3.17325	2.82262		WBGene00017397	F12A10.8	0.356723	1.94551	1.69796
WBGene00014227	ZK1128.1	1.49857	4.02606	3.71459		WBGene00008760	F13E9.11	-0.0831059	1.66931	1.20492
WBGene00014994	ZK1225.7	2.71255	2.86718	2.56218		WBGene00008754	F13E9.5	0.986654	3.36186	2.74196
WBGene00022867	ZK1240.2	1.45181	2.885	2.48594		WBGene00008758	F13E9.9	#N/A	4.25093	2.73923
WBGene00022873	ZK1240.9	3.4042	1.97344	1.8602		WBGene00008763	F13G3.3	1.12575	2.21632	1.55951
WBGene00022677	ZK180.3	1.16231	2.10619	1.91938		WBGene00017431	F13H6.3	0.360041	1.86862	1.15169
WBGene00022681	ZK185.1	1.42587	3.16563	3.2928		WBGene00017439	F13H8.6	1.12513	1.95856	1.43632
WBGene00044481	ZK185.5	1.3949	3.52808	2.5344		WBGene00008779	F14B4.1	0.948168	2.34014	2.40297
WBGene00013947	ZK228.4	1.87757	3.6598	2.13279		WBGene00017463	F14D12.1	0.247146	2.40263	2.76154
WBGene00014987	ZK637.6	1.77733	2.79206	2.54844		WBGene00017451	F14D2.2	#N/A	1.49057	1.54083
WBGene00200998	ZK662.8	2.08893	3.22654	1.76933		WBGene00008788	F14D7.1	1.21961	3.31396	3.29539
WBGene00022827	ZK816.4	3.02263	3.19647	2.90793		WBGene00008833	F14H8.2	#N/A	1.948	2.4615
WBGene00014135	ZK896.4	1.73918	2.67779	1.77798		WBGene00017487	F15E6.6	0.483734	2.39098	1.71043
						WBGene00017489	F15E6.9	0.217275	2.55556	2.69005
						WBGene00008870	F15H9.1	1.38186	2.34569	2.16979
						WBGene00008879	F16B12.1	#N/A	2.1637	1.5894
						WBGene00008882	F16B12.6	0.251913	2.15246	1.7714
						WBGene00008886	F16C3.2	-0.625883	1.86445	1.4911
						WBGene00023415	F16C3.3	1.37825	1.93308	1.61829
						WBGene00008895	F16H6.5	1.66582	3.20612	2.87132
						WBGene00008896	F16H6.6	1.79297	3.44487	2.61766
						WBGene00008897	F16H6.7	0.927435	2.86352	2.58832
						WBGene00017534	F17A9.2	0.493429	2.03209	1.64719
						WBGene00201125	F17A9.7	#N/A	3.9019	4.49829
						WBGene00023270	F17E9.14	#N/A	2.14161	2.26766
						WBGene00017545	F18A1.1	0.611734	1.5121	1.65283
						WBGene00017570	F18E9.4	0.251574	1.30084	1.76908
						WBGene00017589	F19B10.10	-0.0172036	1.09762	1.28168
						WBGene00008948	F19B6.1	0.00930891	1.60607	1.42933
						WBGene00008949	F19B6.3	0.80009	1.59002	1.85354
						WBGene00017607	F19F10.11	0.136554	1.94011	1.53748
						WBGene00017605	F19F10.9	0.855849	3.6716	3.02819
						WBGene00008961	F19H6.6	1.48053	3.17201	2.33167
						WBGene00017646	F20H11.1	0.101944	1.39562	1.29013
						WBGene00045122	F22B3.10	0.652499	1.91008	2.40624
						WBGene00009049	F22B8.7	0.22237	1.55493	1.45777
						WBGene00017714	F22F1.2	-0.278387	1.43021	1.65229
						WBGene00017716	F22F4.1	0.680462	1.24313	2.27353
						WBGene00009065	F22G12.5	0.133001	1.4664	1.32637
						WBGene00009070	F23A7.5	#N/A	2.7135	2.21518
						WBGene00017731	F23C8.1	1.18992	2.75695	2.47421
						WBGene00017736	F23C8.7	0.417998	2.33902	1.65706
						WBGene00017745	F23F1.4	0.304515	1.12245	1.43055
						WBGene00017758	F23H11.2	0.748814	3.16746	2.80839
						WBGene00017764	F25A2.1	1.75429	2.3732	1.48456
						WBGene00017768	F25B4.5	0.360901	3.15432	2.83518
						WBGene00017777	F25B5.6	0.302285	2.25075	1.89843
						WBGene00017780	F25E2.2	0.614438	1.00725	1.26396
						WBGene00017785	F25E5.4	0.30164	1.90921	1.40347
						WBGene00017795	F25F8.1	0.359668	2.14564	1.93702
						WBGene00017796	F25G6.1	0.53818	1.92005	1.97426
						WBGene00009123	F25H2.12	0.915239	3.42297	3.34436
						WBGene00045138	F25H2.14	#N/A	3.08845	2.74981
						WBGene00017803	F26A1.4	1.36541	3.14943	3.32832
						WBGene00017807	F26A1.9	0.431452	1.45535	2.36788
						WBGene00009145	F26A3.7	0.336192	1.9011	1.91746
						WBGene00017816	F26B1.2	0.53281	3.12428	3.04593
						WBGene00045393	F26D11.13	#N/A	2.43053	2.27087
						WBGene00017829	F26F4.9	0.760178	2.21058	2.04138
						WBGene00017849	F27B3.7	#N/A	2.19558	2.34575
						WBGene00009183	F27C8.2	0.719192	1.21116	1.93526
						WBGene00017877	F28A10.9	1.04183	2.15577	1.83542
						WBGene00009200	F28C1.1	0.753832	2.86349	2.53934
						WBGene00009204	F28C6.4	0.725507	1.97414	1.84188
						WBGene00235292	F28E10.16	#N/A	1.89447	2.57378
						WBGene00009224	F28F8.7	0.310395	2.40135	2.05183
						WBGene00009234	F28H6.6	0.16339	1.37857	1.5896
						WBGene00017927	F29C4.4	#N/A	2.15066	2.48622
						WBGene00009257	F29G6.1	0.781013	2.4892	1.83447
						WBGene00009258	F29G6.2	0.34374	2.04605	1.86773
						WBGene00017934	F30B5.4	0.248365	3.11742	2.85233
						WBGene00017936	F30B5.7	-0.0398887	1.35952	1.86085
						WBGene00017939	F31A3.5	0.378661	2.68802	2.35329
						WBGene00009288	F31C3.6	-0.00645034	1.34191	1.29794
						WBGene00017956	F31E8.6	#N/A	3.90564	3.13504
						WBGene00017957	F31F4.1	0.630316	1.98288	1.47539
						WBGene00017965	F31F7.2	0.44796	2.05286	1.8411
						WBGene00009312	F32B4.1	#N/A	1.022	1.76954
						WBGene00009326	F32D8.1	0.308302	1.70602	1.4515
						WBGene00009334	F32D8.12	-0.426297	1.74502	1.36057
						WBGene00009332	F32D8.8	#N/A	1.94446	1.52316
						WBGene00043068	F32E10.9	0.101311	1.2188	1.5668
						WBGene00050880	F32H2.12	0.478584	1.84667	2.26785
						WBGene00009356	F33A8.10	0.843516	2.48976	3.32872
						WBGene00009354	F33A8.6	1.24322	3.07714	2.81926
						WBGene00018040	F35D2.2	1.11586	2.1798	3.22485
						WBGene00044270	F35E2.10	0.786075	2.20466	1.85301
						WBGene00009411	F35E2.3	1.6944	2.227	2.25576
						WBGene00018077	F35H12.5	0.239152	1.80679	1.54924
						WBGene00018078	F35H12.6	-0.113497	1.94581	1.76314
						WBGene00009453	F36A2.3	-0.301302	2.09922	1.71741
						WBGene00018118	F36H12.2	0.920395	3.13309	2.92475
						WBGene00018108	F36H5.10	#N/A	2.82021	2.95058
						WBGene00206519	F36H5.13	#N/A	5.08064	4.2204
						WBGene00018146	F37C4.6	0.723413	3.49426	3.15065
						WBGene00009511	F37H8.2	0.511999	1.90328	1.7873
						WBGene00194955	F37H8.6	#N/A	1.94347	1.55298
						WBGene00009519	F38A1.6	#N/A	2.77311	3.78551
						WBGene00009528	F38A6.4	0.749591	1.69144	2.60042
						WBGene00009530	F38B2.3	0.990047	2.54377	1.90102
						WBGene00018174	F38B6.4	0.871431	1.27607	1.34747
						WBGene00018213	F39H12.2	-0.0208751	2.27969	2.67642
						WBGene00018235	F40E12.2	1.07481	3.18584	2.61279
						WBGene00009589	F40F11.4	0.0533964	2.12813	1.81565
						WBGene00018238	F40F4.7	0.532477	2.52111	2.35058
						WBGene00018255	F40H6.5	#N/A	2.24324	1.48819
						WBGene00018273	F41C3.7	0.612043	1.58073	1.72858
						WBGene00018278	F41C6.4	#N/A	2.0799	2.69459
						WBGene00009611	F41D3.6	0.939267	2.46254	2.53871
						WBGene00018282	F41D9.2	0.0703554	1.17994	1.84659
						WBGene00009618	F41E7.2	-0.00691046	1.91719	1.81089
						WBGene00009625	F41E7.9	0.440966	1.70527	2.11677
						WBGene00018308	F41G4.4	0.603595	2.71217	2.0183
						WBGene00018311	F41G4.8	0.623505	1.44574	1.40335
						WBGene00018316	F41H10.3	0.563643	2.87529	2.93045
						WBGene00018345	F42C5.3	1.31255	2.53136	2.46867
						WBGene00009643	F42G4.6	0.573697	3.1546	3.1783
						WBGene00018370	F42H10.6	0.744703	3.89105	3.73432
						WBGene00009646	F42H11.1	#N/A	3.03947	3.18384
						WBGene00018382	F43C11.5	#N/A	3.80336	3.92419
						WBGene00018384	F43C11.7	-0.88168	2.74917	3.52676
						WBGene00009651	F43D2.2	#N/A	4.05717	2.96484
						WBGene00018394	F43E2.6	0.301934	2.17548	1.76924
						WBGene00018410	F44B9.9	0.576908	1.17219	1.24746
						WBGene00018420	F44E2.7	0.166403	2.09837	1.74395
						WBGene00018429	F44E7.7	#N/A	2.53	1.8357
						WBGene00009716	F44G4.7	0.396193	2.06329	2.10174
						WBGene00009729	F45E10.2	0.4135	2.54458	2.15207
						WBGene00077436	F46B3.22	#N/A	4.58141	5.89315
						WBGene00009771	F46B6.6	0.678574	3.04119	2.59294
						WBGene00009779	F46C5.2	0.145335	1.4554	1.51241
						WBGene00018511	F46F11.8	0.238909	1.57502	1.1225
						WBGene00009786	F46F2.1	#N/A	2.49547	2.30456
						WBGene00018495	F46F5.4	0.860523	1.79819	2.12908
						WBGene00009820	F47B10.9	0.0140914	1.93499	2.43709
						WBGene00018537	F47B7.6	#N/A	3.04364	2.79141
						WBGene00018574	F47F6.4	1.18808	2.64992	2.15902
						WBGene00018576	F47G3.1	1.08803	4.01579	3.30229
						WBGene00018607	F48E3.8	1.43253	2.04111	2.31434
						WBGene00018608	F48E3.9	0.638224	2.24384	1.88929
						WBGene00018609	F48E8.2	0.295922	1.38843	1.1426
						WBGene00009846	F48F5.2	1.05178	3.47646	3.55224
						WBGene00018615	F48G7.4	1.48541	2.37986	2.33599
						WBGene00009864	F49B2.4	#N/A	2.92127	2.20302
						WBGene00018630	F49D11.6	1.11623	1.85528	2.81313
						WBGene00018641	F49E10.4	0.841971	3.85675	3.78097
						WBGene00009886	F49E2.2	-0.261544	1.37957	1.31306
						WBGene00018637	F49E8.6	0.314242	1.91947	1.94651
						WBGene00009916	F52A8.3	0.177485	2.08098	1.90163
						WBGene00044304	F52B10.3	0.624754	1.95545	1.76819
						WBGene00018706	F52F10.2	0.660465	2.66109	3.08332
						WBGene00009943	F52G2.3	0.833589	2.47821	2.04291
						WBGene00018734	F53A10.2	0.00590293	1.0366	1.08519
						WBGene00009952	F53A2.7	0.146334	1.64201	1.49882
						WBGene00018738	F53B1.6	0.812818	2.08987	2.34274
						WBGene00018742	F53B3.3	-0.187005	2.07416	1.36412
						WBGene00018752	F53C3.8	#N/A	2.62594	2.88887
						WBGene00018758	F53E10.1	0.278611	1.37373	1.33541
						WBGene00009981	F53F1.3	0.431174	2.12773	1.91737
						WBGene00018763	F53F10.1	-0.330606	1.78053	2.04523
						WBGene00077786	F53F8.7	#N/A	1.8488	2.76129
						WBGene00018772	F53G12.4	#N/A	1.82364	2.04708
						WBGene00018774	F53G12.9	#N/A	2.40598	2.25741
						WBGene00045049	F53G12.9	0.66704	1.75244	1.71816
						WBGene00018767	F53G2.2	#N/A	3.11764	3.18718
						WBGene00018770	F53G2.8	#N/A	2.90238	3.06113
						WBGene00023291	F53H1.2	0.759966	2.0903	2.08033
						WBGene00010004	F53H2.1	1.04887	1.43656	2.46912
						WBGene00018785	F54A3.6	0.745706	2.7406	2.85311
						WBGene00010027	F54B11.4	#N/A	2.55154	2.86019
						WBGene00018804	F54D10.3	1.22342	3.07481	2.66057
						WBGene00018809	F54D10.8	-0.0904382	1.21769	2.46693
						WBGene00018813	F54D11.3	#N/A	2.99136	2.71848
						WBGene00010054	F54D5.11	-0.113784	1.03984	1.03431
						WBGene00010048	F54D5.2	0.106306	1.79094	1.38629
						WBGene00010052	F54D5.7	0.174694	2.46345	1.98833
						WBGene00018802	F54D8.6	0.085161	2.51537	2.31074
						WBGene00018829	F54E7.6	0.939015	3.19962	3.31838
						WBGene00010069	F54F11.1	0.346238	1.36869	2.79838
						WBGene00010072	F54F12.1	1.18469	3.41402	2.68374
						WBGene00018838	F54G2.2	#N/A	4.27429	3.87906
						WBGene00018842	F54H12.2	#N/A	3.23248	3.38863
						WBGene00010077	F55A11.4	0.939116	2.7301	2.48969
						WBGene00018852	F55A3.7	1.55894	2.40572	2.15988
						WBGene00018855	F55A4.3	1.11319	4.19709	4.25997
						WBGene00018856	F55A4.4	1.88565	4.46542	3.43764
						WBGene00018873	F55C12.6	0.546368	1.23921	1.96013
						WBGene00010095	F55C5.6	1.68436	3.23106	3.01709
						WBGene00010111	F55D12.2	0.283753	2.91321	2.11705
						WBGene00010113	F55D12.5	0.405942	1.9911	1.5631
						WBGene00010116	F55F3.2	0.631534	1.82737	1.44407
						WBGene00018899	F55G1.1	0.14117	1.50162	2.06111
						WBGene00010119	F55G7.1	#N/A	2.27118	2.60529
						WBGene00018937	F56B6.6	0.180076	2.2305	1.79405
						WBGene00018955	F56C11.3	0.664855	2.2583	2.30368
						WBGene00018958	F56C11.6	0.030686	1.95293	1.93329
						WBGene00018960	F56D1.2	1.04862	3.4912	3.02456
						WBGene00018964	F56D2.2	-0.0327364	1.51427	1.14434
						WBGene00018966	F56D2.5	-0.0965133	1.90658	1.58914
						WBGene00010147	F56D5.2	0.487311	1.95821	1.80004
						WBGene00010161	F56G4.6	-0.162556	1.48482	1.44262
						WBGene00044250	F56G4.7	0.722866	2.19946	1.91624
						WBGene00018996	F57B9.1	0.193831	1.67247	1.62595
						WBGene00018999	F57B9.8	0.438394	1.77293	1.70682
						WBGene00019011	F57C9.4	0.102769	1.48429	1.45402
						WBGene00014777	F58A4.12	1.8839	3.37429	3.18242
						WBGene00019029	F58B6.1	#N/A	2.8848	1.88069
						WBGene00010245	F58D5.6	0.849167	2.49665	2.21133
						WBGene00010248	F58D5.9	0.463519	1.36765	1.73781
						WBGene00019047	F58E2.3	0.968381	2.52939	2.47672
						WBGene00019048	F58E2.4	0.872357	2.54743	2.61611
						WBGene00044308	F58F9.10	#N/A	3.50386	2.76512
						WBGene00010285	F58H1.2	0.801359	1.27539	2.43912
						WBGene00010297	F59A1.11	0.452902	1.48874	1.81759
						WBGene00019092	F59A7.5	-0.0131513	2.70673	2.58845
						WBGene00010311	F59B2.9	1.47564	1.59731	1.65636
						WBGene00235269	F59E12.15	1.16549	3.79516	3.51634
						WBGene00019122	F59E12.6	0.854968	3.59583	3.31418
						WBGene00010345	F59F5.7	0.30584	1.08201	1.57237
						WBGene00013232	faah-4	0.545533	2.13549	2.04834
						WBGene00017349	farl-11	0.830145	2.18803	1.77672
						WBGene00013361	fars-2	0.254633	1.95482	1.86417
						WBGene00001402	fbf-2	-0.00158866	1.2738	1.12388
						WBGene00013615	fbxa-110	#N/A	1.44314	2.53973
						WBGene00014907	fbxa-117	#N/A	2.29931	2.92778
						WBGene00020853	fbxa-137	0.378579	2.75977	2.42886
						WBGene00008355	fbxa-141	0.364957	1.80862	1.29906
						WBGene00012623	fbxa-149	0.519017	1.73745	1.53847
						WBGene00007163	fbxa-154	#N/A	3.24259	2.89435
						WBGene00015602	fbxa-158	1.10044	2.92079	3.00924
						WBGene00009840	fbxa-189	0.883562	2.33063	1.87538
						WBGene00019976	fbxa-195	1.16574	3.47314	3.36419
						WBGene00020265	fbxa-196	0.942904	3.02401	2.88022
						WBGene00020342	fbxa-201	1.44961	3.04123	3.15952
						WBGene00021037	fbxa-203	0.572865	2.08823	2.14003
						WBGene00013612	fbxa-207	0.947925	2.33192	2.33006
						WBGene00022487	fbxa-21	2.19236	3.25899	3.46221
						WBGene00012565	fbxa-210	-0.0616951	1.40558	1.2988
						WBGene00013036	fbxa-218	1.22294	2.5889	2.28512
						WBGene00022325	fbxa-5	0.788222	2.08773	1.65505
						WBGene00013844	fbxa-50	-0.740637	2.71789	2.33245
						WBGene00022486	fbxa-61	0.873557	2.05383	1.53584
						WBGene00020883	fbxa-64	0.790797	3.22088	2.79211
						WBGene00010018	fbxa-69	0.50078	2.23343	1.41454
						WBGene00044654	fbxa-85	0.577047	2.04938	1.56242
						WBGene00012492	fbxb-7	0.00779408	1.42293	1.58821
						WBGene00017117	fbxb-80	#N/A	4.07863	2.29168
						WBGene00045298	fbxc-12	#N/A	4.25863	3.37618
						WBGene00020361	fbxc-19	#N/A	2.65355	2.63918
						WBGene00019924	fbxc-33	0.665102	3.37435	3.06649
						WBGene00016304	fbxc-41	0.145496	3.1946	2.73029
						WBGene00021297	fbxc-55	#N/A	2.97164	2.24972
						WBGene00016305	fbxc-57	#N/A	3.59127	3.03232
						WBGene00012767	fcd-2	0.647392	2.3754	2.31227
						WBGene00012639	fezf-1	1.02356	2.72312	3.03961
						WBGene00001423	fib-1	0.252608	3.13467	2.99743
						WBGene00001438	fkh-6	0.590062	1.98811	1.80677
						WBGene00011271	flad-1	0.158048	1.78971	1.64771
						WBGene00001449	flp-6	-0.241625	1.06994	1.11286
						WBGene00001468	flr-4	0.493836	2.3792	1.79545
						WBGene00001478	fmo-3	0.971527	1.76272	1.88558
						WBGene00001479	fmo-4	0.385525	1.79053	2.31229
						WBGene00018908	fncm-1	0.710373	1.70392	1.48991
						WBGene00001481	fog-1	0.358037	3.28161	2.75163
						WBGene00001345	fos-1	-0.0364506	1.57216	1.4306
						WBGene00001484	fox-1	0.32253	2.71766	2.71168
						WBGene00001485	fre-1	0.0734591	1.64295	1.66698
						WBGene00019019	frpr-10	1.54182	3.07654	2.58711
						WBGene00019448	frpr-13	1.43582	2.08389	2.16726
						WBGene00021510	frpr-19	0.921795	3.28026	3.12802
						WBGene00016173	fust-1	0.589176	3.75169	3.62392
						WBGene00008144	gasr-8	1.19558	3.37394	3.32236
						WBGene00016340	gba-2	1.54563	3.69702	3.53723
						WBGene00020082	gcp-2.1	0.150026	1.23177	1.14958
						WBGene00044121	gcp-2.3	0.947841	3.19277	3.28035
						WBGene00017765	gcst-1	0.348296	2.72828	2.34946
						WBGene00001537	gcy-11	0.087737	2.24252	1.88658
						WBGene00001543	gcy-18	#N/A	3.29033	2.807
						WBGene00001546	gcy-21	0.107157	1.79839	1.4516
						WBGene00001548	gcy-23	0.55088	1.86378	1.84097
						WBGene00001551	gcy-31	#N/A	2.15101	1.31892
						WBGene00001553	gcy-33	0.144633	2.3476	2.34674
						WBGene00001554	gcy-34	#N/A	3.56421	4.05626
						WBGene00001555	gcy-35	0.91189	2.74432	1.79829
						WBGene00001556	gcy-36	0.677673	2.45048	2.22508
						WBGene00001533	gcy-6	#N/A	3.73078	2.77603
						WBGene00001536	gcy-9	#N/A	1.33944	1.54914
						WBGene00001589	gip-1	0.0283406	1.61604	1.63728
						WBGene00008996	glb-14	0.146687	1.5228	1.50462
						WBGene00015536	glb-2	-0.0542319	2.91687	2.82782
						WBGene00007502	glb-4	0.379401	2.06548	2.51427
						WBGene00001596	gld-2	-0.353937	1.21101	1.17233
						WBGene00001613	glr-2	0.172225	1.50778	1.51752
						WBGene00001614	glr-3	#N/A	2.50972	2.30672
						WBGene00001619	glr-8	#N/A	2.85762	2.48272
						WBGene00001626	gly-1	#N/A	2.79583	3.77358
						WBGene00001637	gly-12	0.724247	1.6942	1.57597
						WBGene00007614	gnrr-2	0.781679	2.62559	2.75547
						WBGene00016652	got-2.1	-0.0715611	1.14624	1.13895
						WBGene00001681	gpc-1	-0.340588	1.10465	1.90024
						WBGene00019612	gpcp-1	0.34565	1.74229	1.50785
						WBGene00001691	grd-2	0.896965	3.40713	4.49162
						WBGene00001696	grd-7	#N/A	3.61435	3.57506
						WBGene00001723	grl-14	0.93047	2.92547	4.01076
						WBGene00001711	grl-2	0.878978	1.98059	2.49597
						WBGene00017929	grld-1	0.449387	3.01342	2.49934
						WBGene00010593	gsnl-1	0.45856	2.4468	2.43528
						WBGene00001767	gst-19	-2.55397	1.836	2.34264
						WBGene00001774	gst-26	0.915398	1.843	1.75027
						WBGene00001791	gst-43	0.317124	1.17798	1.08513
						WBGene00001792	gst-44	#N/A	3.57967	2.69589
						WBGene00016204	gsto-1	0.138142	1.96128	1.70773
						WBGene00001796	gtl-2	-0.247315	2.91888	2.2901
						WBGene00045108	H01G02.4	1.1871	2.11125	2.44096
						WBGene00019144	H01M10.2	#N/A	1.88152	2.21767
						WBGene00014790	H03G16.3	1.1312	2.95915	2.68773
						WBGene00010363	H04D03.2	0.734514	3.12722	3.07807
						WBGene00010364	H04D03.3	1.06039	3.63912	3.56566
						WBGene00019150	H04J21.1	1.42129	4.03413	3.81535
						WBGene00019164	H06H21.8	0.577963	2.65569	1.93956
						WBGene00019169	H06I04.5	0.499485	2.18773	2.19498
						WBGene00045092	H06I04.9	#N/A	3.12823	1.80515
						WBGene00195253	H16D19.5	1.32766	1.30982	1.59611
						WBGene00010409	H21P03.2	0.345807	2.26532	1.8872
						WBGene00019254	H31G24.3	0.622482	1.12496	1.32317
						WBGene00019267	H39E20.1	#N/A	5.04663	4.15467
						WBGene00010434	H40L08.3	0.0725289	2.02823	1.91314
						WBGene00010595	haao-1	0.0562109	1.50927	1.61933
						WBGene00001816	haf-6	0.115089	1.26549	1.20456
						WBGene00009813	haly-1	0.52209	1.57847	1.67868
						WBGene00009738	hecw-1	0.309315	2.23402	1.92268
						WBGene00001840	hel-1	0.621777	2.88845	2.80899
						WBGene00021685	herc-1	0.347993	2.01135	1.66709
						WBGene00001843	hgo-1	0.836864	2.94637	2.4487
						WBGene00013852	hhat-1	0.546969	1.21467	2.00183
						WBGene00001874	him-17	0.209711	1.77609	1.38892
						WBGene00011415	him-18	0.395318	1.94376	1.73856
						WBGene00022390	him-19	0.467084	2.45825	2.62925
						WBGene00001948	hlh-1	0.490784	1.682	1.89274
						WBGene00001955	hlh-11	-0.462049	1.34957	1.27427
						WBGene00017268	hmgr-1	-0.0853896	1.77072	1.42649
						WBGene00017769	hmgs-1	0.100107	1.26638	1.08791
						WBGene00001984	hog-1	0.556676	1.13121	1.75046
						WBGene00001988	hot-3	-0.0451692	2.41923	2.10242
						WBGene00001989	hot-4	-0.0892918	1.64417	1.80616
						WBGene00001992	hot-7	-0.505251	1.74937	1.86765
						WBGene00044484	hot-9	-0.259152	1.26904	1.32408
						WBGene00001995	hpl-1	0.291793	2.04077	2.30978
						WBGene00018492	hpo-26	0.881108	3.57248	3.47724
						WBGene00015313	hpo-32	0.556586	3.21786	3.53821
						WBGene00020855	hpo-36	0.18604	1.82745	1.67666
						WBGene00021755	hpo-38	1.13243	4.11917	3.55144
						WBGene00014113	hpo-40	0.0587649	1.99697	1.84649
						WBGene00008048	hpo-41	#N/A	3.78961	3.37992
						WBGene00014516	hpo-42	1.18985	2.44657	1.48517
						WBGene00001999	hrp-1	0.964041	4.40105	3.95597
						WBGene00002000	hrp-2	0.655892	3.1123	2.75231
						WBGene00020936	hrpf-1	0.699079	2.24257	1.93301
						WBGene00022253	hrpf-2	0.429054	3.14193	3.0531
						WBGene00022616	hsd-3	1.08626	2.77831	2.05569
						WBGene00002026	hsp-70	1.177	2.68535	2.37646
						WBGene00002042	hus-1	0.224815	1.93439	1.78302
						WBGene00002046	icln-1	0.203397	1.71755	1.64682
						WBGene00016266	idhg-2	0.374913	2.38511	1.90855
						WBGene00002051	ifa-3	1.32736	2.848	2.40816
						WBGene00002055	ifc-1	0.0666436	2.46749	1.68348
						WBGene00017973	ift-81	#N/A	1.78827	1.52819
						WBGene00012132	ifta-2	0.219588	2.68292	2.4842
						WBGene00021353	iglr-3	0.273434	2.4647	2.48117
						WBGene00002069	ikb-1	-0.0602488	1.1727	1.25771
						WBGene00016670	ilys-3	1.39236	3.93865	3.0675
						WBGene00016958	ilys-4	-0.146398	1.69009	1.64862
						WBGene00002077	imb-3	0.0719143	1.33548	1.23585
						WBGene00012401	irld-57	0.360392	1.51624	1.55501
						WBGene00009239	irld-6	0.351209	1.22073	1.31378
						WBGene00018727	jbts-14	#N/A	2.00313	1.57686
						WBGene00007813	jmjd-3.3	0.293736	1.73238	1.68629
						WBGene00010449	K01A11.1	0.236012	2.79071	2.83364
						WBGene00010447	K01A6.5	1.04806	2.93547	2.63501
						WBGene00010455	K01B6.4	1.43218	1.08525	2.605
						WBGene00010457	K01C8.2	1.65144	2.87114	2.92704
						WBGene00010463	K01D12.3	#N/A	1.92949	1.67268
						WBGene00010480	K01G5.9	-0.35313	1.49277	1.33366
						WBGene00010487	K02A11.2	0.970156	2.12058	1.78317
						WBGene00019294	K02A6.3	0.270936	1.41372	1.49878
						WBGene00010503	K02C4.5	0.293285	1.82086	2.20629
						WBGene00019301	K02D10.1	0.46391	2.67856	2.51984
						WBGene00019302	K02D10.2	0.255524	2.4482	2.57616
						WBGene00010518	K02E11.9	#N/A	3.30169	3.18955
						WBGene00219236	K03B4.9	#N/A	2.78938	2.29007
						WBGene00019368	K03H6.2	0.260847	1.92936	1.76191
						WBGene00019379	K04A8.10	#N/A	2.6088	1.71128
						WBGene00019375	K04A8.3	#N/A	1.57736	2.26884
						WBGene00019384	K04F1.1	#N/A	1.80783	2.22197
						WBGene00019394	K04F10.1	0.662345	2.07653	1.9979
						WBGene00019395	K04F10.2	0.170935	1.67508	1.52972
						WBGene00010566	K04G2.7	0.875453	2.55928	2.58338
						WBGene00010585	K05C4.9	-0.0485543	2.23732	1.89469
						WBGene00019407	K05F1.5	0.442481	3.15481	2.67591
						WBGene00019422	K05G3.1	#N/A	4.80169	2.70772
						WBGene00019429	K06A5.1	0.479538	1.99663	1.81652
						WBGene00019441	K06B9.4	0.813384	2.49135	2.07103
						WBGene00010615	K07A1.9	0.312756	1.74203	1.62312
						WBGene00023428	K07C5.10	#N/A	3.14327	3.05599
						WBGene00010627	K07C5.4	0.595094	3.83638	3.77717
						WBGene00019497	K07E8.6	0.33612	1.86008	1.83098
						WBGene00010636	K07F5.8	1.43671	3.08207	2.97022
						WBGene00019506	K07H8.5	1.81428	3.21078	2.38529
						WBGene00019509	K07H8.9	0.384093	2.38144	2.10417
						WBGene00019522	K08B12.3	0.468641	2.05133	1.97981
						WBGene00010646	K08C7.1	0.41103	1.12918	1.15783
						WBGene00010654	K08C9.7	#N/A	3.09886	3.56352
						WBGene00019532	K08D10.9	1.2541	2.07814	1.80517
						WBGene00019524	K08D9.2	#N/A	3.27113	3.18523
						WBGene00014801	K08E5.1	1.01968	2.3114	1.77606
						WBGene00010673	K08E7.5	0.529215	1.14523	2.3478
						WBGene00010682	K08F8.5	0.540279	2.01846	1.79941
						WBGene00010686	K08F9.3	1.25197	1.48101	1.57683
						WBGene00194849	K09A9.8	0.884539	1.48834	1.65218
						WBGene00010712	K09B11.5	0.025243	1.69475	2.15126
						WBGene00019549	K09C4.4	0.548436	1.38769	2.0703
						WBGene00019562	K09C6.8	0.474916	2.63732	2.14032
						WBGene00019569	K09D9.12	#N/A	3.60288	3.66132
						WBGene00019571	K09E2.2	0.620148	3.32341	3.06617
						WBGene00019572	K09E2.3	0.783468	3.36785	2.76808
						WBGene00010721	K09E4.3	0.166545	1.72758	1.4813
						WBGene00019593	K09F6.10	0.621137	4.46407	3.59724
						WBGene00235164	K09F6.13	-1.5001	1.3333	1.54692
						WBGene00019598	K09H9.7	0.226866	1.38216	1.28511
						WBGene00010731	K10C3.4	-0.373713	1.43083	1.17523
						WBGene00010746	K10D11.2	0.0343213	2.52831	3.19489
						WBGene00220019	K10D3.10	-0.355072	1.22994	1.20363
						WBGene00010754	K10G4.5	0.743632	1.44458	1.43075
						WBGene00010765	K10H10.10	0.0775535	2.83271	1.38045
						WBGene00010761	K10H10.5	#N/A	1.98479	1.67548
						WBGene00010767	K11B4.2	0.577408	1.62615	1.65012
						WBGene00019649	K11D12.9	-0.436818	2.00474	1.81332
						WBGene00010768	K11D2.1	-0.281773	1.9344	1.83236
						WBGene00010773	K11E4.1	0.103906	2.85632	2.17
						WBGene00010774	K11E4.2	0.234856	1.59752	1.17825
						WBGene00019657	K11G12.6	0.565981	2.61761	2.37878
						WBGene00019653	K11G9.2	0.994526	1.81022	1.54044
						WBGene00019655	K11G9.5	1.13344	2.08069	1.13349
						WBGene00019664	K11H12.8	-0.14031	1.56471	1.72319
						WBGene00010781	K11H3.4	0.549394	2.41283	2.32452
						WBGene00045053	K12C11.7	-0.279915	1.93995	1.83657
						WBGene00010786	K12D12.4	0.654253	1.85986	1.71005
						WBGene00019691	K12H6.12	0.648863	2.68808	2.59535
						WBGene00002182	kap-1	0.0733569	1.75199	1.49415
						WBGene00002183	kat-1	0.345567	1.29737	1.10289
						WBGene00020952	kel-8	0.206368	2.19846	1.93353
						WBGene00002188	kgb-2	1.13411	2.2003	1.99587
						WBGene00017103	klo-2	0.289655	2.34176	1.91438
						WBGene00002221	klp-10	0.735778	3.96959	4.11965
						WBGene00002224	klp-13	0.265935	1.24098	1.34748
						WBGene00002218	klp-6	#N/A	2.48014	2.32278
						WBGene00002220	klp-8	0.386156	1.39915	1.43482
						WBGene00002234	kqt-2	0.518624	1.92203	1.60513
						WBGene00002235	kqt-3	0.0723439	1.54557	1.34917
						WBGene00013955	kri-1	0.506427	1.74308	1.5855
						WBGene00002241	kup-1	0.0914016	1.19516	1.05327
						WBGene00012967	kvs-4	0.317364	3.49845	2.74016
						WBGene00007278	lab-1	0.749163	2.19447	1.80696
						WBGene00010897	lact-3	1.07094	3.37116	2.45447
						WBGene00010877	lact-4	1.20038	1.92018	1.24934
						WBGene00016355	lact-5	0.387128	2.99408	1.96847
						WBGene00012777	lact-8	1.01178	3.07035	3.33747
						WBGene00012890	lact-9	0.296931	1.80532	1.67396
						WBGene00002976	lev-9	#N/A	1.65577	1.8582
						WBGene00000061	lgc-11	0.115276	3.32588	1.99038
						WBGene00020048	lgc-12	#N/A	2.15279	1.36109
						WBGene00011356	lgc-15	#N/A	4.33981	4.00308
						WBGene00021981	lgc-26	0.593646	2.56418	2.0839
						WBGene00008997	lgc-31	0.616868	2.04778	2.13876
						WBGene00008076	lgc-43	0.996585	2.14086	1.93652
						WBGene00021146	lgc-45	0.0512956	1.59211	1.22941
						WBGene00010716	lge-1	0.583894	2.32357	1.87589
						WBGene00002985	lig-1	0.155886	1.79149	1.46935
						WBGene00002987	lim-4	#N/A	3.31839	2.55802
						WBGene00002988	lim-6	0.264541	3.54289	3.41735
						WBGene00003000	lin-11	0.245682	2.38271	2.17752
						WBGene00219665	linc-101	#N/A	2.66821	3.12874
						WBGene00219746	linc-91	0.965315	1.68341	2.14798
						WBGene00009727	lips-1	#N/A	1.81687	1.63289
						WBGene00015492	lnp-1	0.419866	1.4931	1.27438
						WBGene00011726	lpr-2	0.108472	2.33213	2.21079
						WBGene00020571	lpr-7	0.859186	1.68437	1.26267
						WBGene00019351	lron-7	-0.162803	1.34263	1.08803
						WBGene00003075	lrx-1	0.373534	1.76227	2.20857
						WBGene00003083	lst-1	0.0591688	1.60438	1.66416
						WBGene00003085	lst-3	0.47697	3.36751	3.05219
						WBGene00003086	lst-4	0.0251142	1.37914	1.3992
						WBGene00016890	lst-5	0.540664	1.45484	1.21406
						WBGene00019692	M01A10.1	0.599793	3.11493	2.86973
						WBGene00044616	M01A12.4	1.92467	3.46195	2.86923
						WBGene00010804	M01E5.1	0.928987	2.69388	2.73617
						WBGene00010805	M01E5.2	0.280868	1.42709	1.30239
						WBGene00010810	M01F1.4	0.104556	1.31574	1.20431
						WBGene00010814	M01F1.8	0.152618	1.63305	1.61584
						WBGene00019718	M01H9.2	0.308004	2.43154	2.22144
						WBGene00019731	M02D8.5	0.0265681	1.52274	1.51575
						WBGene00019735	M02F4.1	#N/A	3.51776	3.90931
						WBGene00019749	M03A8.3	-0.126522	1.77124	1.31266
						WBGene00010840	M03C11.3	-0.0545571	3.1795	2.57312
						WBGene00019754	M03E7.2	0.0001085	2.62048	2.33877
						WBGene00010846	M04B2.2	0.728216	2.78744	2.56089
						WBGene00010849	M04B2.7	-0.0316093	1.83943	1.6833
						WBGene00019773	M04G7.2	0.0623597	2.19855	2.4937
						WBGene00010879	M05D6.6	0.428482	1.02408	1.00403
						WBGene00019792	M116.5	-0.117226	2.11157	1.87334
						WBGene00044253	M117.6	-0.286035	1.47344	1.46015
						WBGene00014809	M142.3	1.76301	3.41893	2.95014
						WBGene00045481	M153.5	1.15614	1.86024	2.46455
						WBGene00050946	M162.12	0.594188	2.8963	2.34898
						WBGene00010931	M162.5	-1.38815	3.84127	3.23957
						WBGene00014813	M176.9	0.49185	2.06701	1.75226
						WBGene00010948	M195.2	0.776848	1.88305	2.35497
						WBGene00019779	M60.2	0.138744	2.00787	1.84272
						WBGene00015468	madf-11	0.638273	1.91363	1.54995
						WBGene00008118	madf-8	0.715834	1.91654	1.85309
						WBGene00012366	maea-1	0.575759	2.30285	2.3334
						WBGene00011572	mam-5	1.00713	1.87312	2.54061
						WBGene00009593	mam-7	0.860344	1.15034	2.11854
						WBGene00020743	mam-8	1.08319	2.11171	2.60473
						WBGene00018100	math-26	0.48755	2.43765	1.97813
						WBGene00018101	math-27	0.82464	2.7542	1.96188
						WBGene00015608	math-3	0.74717	2.89859	2.15566
						WBGene00020075	math-35	0.873818	2.85324	2.0845
						WBGene00020358	math-39	0.499957	1.87837	1.34791
						WBGene00021175	math-46	#N/A	3.6843	2.64345
						WBGene00010408	mboa-2	0.830309	2.39484	2.07945
						WBGene00021661	mbtr-1	0.211922	1.79993	1.7444
						WBGene00012935	mcm-10	0.304171	1.64605	1.46813
						WBGene00015678	mcp-1	0.129026	1.30421	1.27778
						WBGene00010420	mcrs-1	0.0740102	1.11179	1.03814
						WBGene00019296	mcu-1	-0.0408287	1.40725	1.16989
						WBGene00007011	mdt-1.2	0.112542	1.95306	1.47229
						WBGene00016115	mdt-26	-0.340881	1.25399	1.11141
						WBGene00007024	mdt-28	0.29594	1.2615	1.25047
						WBGene00003165	mec-1	0.203703	1.57448	1.46104
						WBGene00003174	mec-10	0.702476	2.30812	2.71033
						WBGene00003178	mec-17	-0.00481054	1.40386	1.39427
						WBGene00012375	mecr-1	0.0248296	1.46483	1.35051
						WBGene00020284	mel-46	-0.02347	1.5349	1.33636
						WBGene00019757	memb-2	0.682295	2.41586	2.35377
						WBGene00003220	mes-2	-0.0647321	1.11719	1.02726
						WBGene00010988	metr-1	0.117943	3.19052	2.41235
						WBGene00014228	mett-10	1.20031	1.5557	1.35194
						WBGene00003232	mgl-1	0.175406	1.33728	2.12718
						WBGene00012933	mib-1	0.54337	2.92316	2.78848
						WBGene00003246	mig-14	-0.119402	1.59129	1.24659
						WBGene00003248	mig-17	0.849974	1.58159	1.34308
						WBGene00003253	mig-22	0.482318	2.63404	2.01451
						WBGene00009587	mig-38	0.394166	2.68495	2.38726
						WBGene00016737	miro-2	#N/A	4.06478	3.99602
						WBGene00020100	mks-1	0.590683	2.18856	2.08428
						WBGene00018042	mks-3	#N/A	2.513	2.20089
						WBGene00021416	mksr-2	1.18595	2.30968	2.26955
						WBGene00003373	mlh-1	0.218955	2.54638	2.2465
						WBGene00013835	mlt-4	0.621093	3.21283	3.34117
						WBGene00008605	mlt-9	0.653164	1.17049	2.33729
						WBGene00009311	mltn-1	0.311863	1.6612	2.05614
						WBGene00012199	mltn-3	0.479086	2.72107	3.55704
						WBGene00021451	mltn-8	#N/A	1.68615	1.69891
						WBGene00020169	mmaa-1	0.43148	3.02223	2.61394
						WBGene00003384	moc-1	0.37323	2.04272	2.2099
						WBGene00003385	moc-2	0.204641	1.84421	2.16191
						WBGene00018357	moc-3	0.532279	2.37024	2.21289
						WBGene00010983	mocs-1	0.320175	2.50775	2.07353
						WBGene00003391	mog-3	0.0808934	2.84102	2.96974
						WBGene00020282	mps-3	0.379885	2.26788	2.5105
						WBGene00016142	mrps-18C	-0.00335185	1.96832	1.87594
						WBGene00003420	msh-4	#N/A	2.01692	1.9071
						WBGene00003421	msh-5	0.0810563	1.58347	1.50004
						WBGene00003437	msp-42	2.25282	3.29632	2.74103
						WBGene00003462	msp-74	2.08357	3.10592	2.80223
						WBGene00009557	mtcu-1	0.595481	2.51422	2.40713
						WBGene00003471	mtd-1	-0.156028	1.86677	1.77932
						WBGene00017947	mth-2	0.538329	2.2353	1.53125
						WBGene00015512	mthf-1	0.0530967	2.27407	1.81619
						WBGene00003472	mtk-1	0.216123	1.26064	1.02635
						WBGene00006510	mtrr-1	0.671393	3.51105	3.10295
						WBGene00011323	mut-15	-0.0200754	1.41393	1.40517
						WBGene00003519	nac-3	0.06572	1.22036	1.03903
						WBGene00003815	nars-1	-0.012946	1.76468	1.66623
						WBGene00013447	nars-2	-0.0931027	1.22098	1.07064
						WBGene00003547	nas-29	0.99239	2.76929	2.84036
						WBGene00003554	nas-38	0.732701	2.08089	1.95835
						WBGene00003523	nas-4	1.22194	2.9255	3.23061
						WBGene00003525	nas-6	0.967176	2.69548	3.1261
						WBGene00003528	nas-9	-0.404736	3.9798	1.86199
						WBGene00007500	nasp-1	0.0700352	1.37681	1.01214
						WBGene00008307	ncs-5	-0.321088	1.85617	1.63443
						WBGene00017842	nep-12	0.459826	1.45668	1.80182
						WBGene00018472	nep-16	0.822062	1.24613	1.4455
						WBGene00019343	nep-18	0.321467	2.36748	1.94257
						WBGene00003590	nex-3	-0.260612	1.90889	1.52417
						WBGene00003594	nft-1	0.0484513	1.53344	1.53573
						WBGene00003693	nhr-103	0.617612	3.85735	3.14236
						WBGene00003702	nhr-112	1.31195	2.72344	1.98896
						WBGene00003704	nhr-114	0.273908	1.19438	1.26905
						WBGene00003717	nhr-127	0.874817	2.85753	1.78015
						WBGene00003718	nhr-128	0.387251	1.82746	1.85329
						WBGene00003720	nhr-130	-0.17141	1.55849	1.48611
						WBGene00018430	nhr-142	0.612471	2.43692	1.78716
						WBGene00045255	nhr-146	0.485064	1.45865	1.33152
						WBGene00015395	nhr-147	0.514874	1.11634	1.44413
						WBGene00003614	nhr-15	0.771652	1.61366	1.64673
						WBGene00015897	nhr-156	0.0303576	2.39748	1.84993
						WBGene00015901	nhr-158	#N/A	2.26287	1.86108
						WBGene00017512	nhr-179	1.00746	2.45344	1.73381
						WBGene00003617	nhr-18	-0.171085	2.65287	2.2993
						WBGene00018415	nhr-184	0.180392	2.06019	1.70398
						WBGene00018622	nhr-190	0.716302	2.92825	2.74161
						WBGene00010215	nhr-193	-0.142217	1.77194	2.00067
						WBGene00011097	nhr-206	0.592286	2.20651	1.73146
						WBGene00020153	nhr-212	0.225678	2.19502	1.60836
						WBGene00020555	nhr-219	#N/A	2.9532	2.5446
						WBGene00020852	nhr-228	0.158178	2.28966	1.85308
						WBGene00012449	nhr-231	1.48833	1.99511	1.61705
						WBGene00012494	nhr-232	0.520223	1.77457	1.32045
						WBGene00012596	nhr-234	-0.416358	2.65749	2.58218
						WBGene00021610	nhr-237	1.71953	4.13746	3.5211
						WBGene00021848	nhr-239	#N/A	3.00561	2.95291
						WBGene00013584	nhr-243	0.499873	1.99327	1.74806
						WBGene00022805	nhr-256	0.199525	1.77442	1.40303
						WBGene00020606	nhr-284	0.0719871	2.33823	2.13784
						WBGene00003604	nhr-5	1.07576	3.81339	3.13209
						WBGene00003647	nhr-57	-1.19195	1.64619	1.7631
						WBGene00003648	nhr-58	0.157161	2.15311	2.01251
						WBGene00003649	nhr-59	1.28825	2.76204	2.52549
						WBGene00003652	nhr-62	0.341766	1.4785	1.63996
						WBGene00003654	nhr-64	-0.0483534	2.00424	1.87405
						WBGene00003655	nhr-65	0.0911157	1.77865	1.36062
						WBGene00003663	nhr-73	#N/A	2.06752	2.43479
						WBGene00003668	nhr-78	0.453778	2.06472	1.36249
						WBGene00003669	nhr-79	0.0355224	1.76291	1.57837
						WBGene00003607	nhr-8	-0.0834429	1.76956	1.50163
						WBGene00003670	nhr-80	0.927425	2.57105	2.0129
						WBGene00003673	nhr-83	1.02719	2.20891	1.84693
						WBGene00003674	nhr-84	-0.288294	2.29726	1.76211
						WBGene00003680	nhr-90	0.166929	2.09828	1.65845
						WBGene00003682	nhr-92	0.377352	1.59466	1.50126
						WBGene00003683	nhr-93	1.18474	1.88026	2.10699
						WBGene00003688	nhr-98	0.166815	1.42524	1.41342
						WBGene00077712	nipi-4	0.413477	1.79526	1.55162
						WBGene00003772	nlr-1	0.227282	1.46982	1.38523
						WBGene00003774	nmr-1	#N/A	2.58932	1.57881
						WBGene00003775	nmr-2	0.899385	2.97279	3.31357
						WBGene00011647	noca-1	0.425732	2.27505	1.73892
						WBGene00017774	nop-1	0.100855	1.14888	1.23807
						WBGene00003785	nos-3	0.132521	1.25173	1.03773
						WBGene00003802	npp-16	-0.0821681	1.17155	1.13598
						WBGene00003794	npp-8	-0.212287	1.16821	1.04242
						WBGene00019183	npr-30	0.756547	3.01987	2.80415
						WBGene00016984	npr-8	0.430782	3.2765	3.08294
						WBGene00001584	nrde-4	0.942969	2.24881	1.6025
						WBGene00011201	nth-1	0.353721	2.31344	2.54306
						WBGene00011123	nuaf-3	0.33249	1.27803	1.16544
						WBGene00003834	nxf-1	0.726087	3.36733	3.0119
						WBGene00017061	oac-12	0.0793592	1.9185	2.80943
						WBGene00008475	oac-13	#N/A	2.99445	3.19299
						WBGene00009230	oac-18	0.985379	3.0863	2.60194
						WBGene00018142	oac-22	#N/A	3.48392	2.77544
						WBGene00018143	oac-23	0.307296	1.18302	1.71976
						WBGene00009972	oac-33	#N/A	2.07982	1.8567
						WBGene00011515	oac-42	2.12375	1.10942	2.07514
						WBGene00011933	oac-47	#N/A	2.69584	2.3956
						WBGene00012930	obr-1	0.253601	2.05663	1.91152
						WBGene00003840	ocr-3	#N/A	3.09122	2.37946
						WBGene00003856	odr-10	0.959435	1.85784	1.96915
						WBGene00015648	orai-1	-0.0224185	1.52794	1.21472
						WBGene00003885	osm-5	#N/A	2.65798	2.97011
						WBGene00000240	pah-1	0.352037	1.7901	1.56492
						WBGene00003914	pam-1	0.355456	1.5183	1.43335
						WBGene00003919	par-4	0.275369	2.22089	2.37286
						WBGene00004190	pars-2	0.741639	3.06012	2.67137
						WBGene00003936	pat-12	-0.0698882	1.9963	1.91404
						WBGene00003938	pax-2	#N/A	3.85513	3.98866
						WBGene00003939	pax-3	#N/A	2.32706	1.99194
						WBGene00020092	pcf-11	0.0588896	1.20018	1.06886
						WBGene00003960	pcs-1	0.418824	3.39187	3.44167
						WBGene00019803	PDB1.1	0.558032	1.51202	1.26953
						WBGene00011116	pdcd-2	0.777502	3.46794	2.95424
						WBGene00011268	pde-12	0.337853	1.79178	1.56373
						WBGene00003967	pdr-1	0.448982	1.30476	1.21817
						WBGene00003978	pes-4	0.44874	1.84347	1.97718
						WBGene00011051	pfs-2	0.59713	1.76596	1.5679
						WBGene00003993	pgl-2	0.320058	1.90048	1.82948
						WBGene00003994	pgl-3	-0.0244942	2.77246	2.75299
						WBGene00004006	pgp-12	-0.227797	1.46633	1.35199
						WBGene00004009	pgp-15	#N/A	3.01684	1.85155
						WBGene00004010	pha-1	0.507755	2.00623	1.49156
						WBGene00013339	phf-14	-0.0289504	1.43627	1.09394
						WBGene00021810	phf-15	0.155741	1.71954	1.64061
						WBGene00007331	pho-11	-0.266744	1.32163	1.36932
						WBGene00004026	phy-3	0.800961	2.31911	2.25377
						WBGene00012815	phy-4	0.519168	3.92961	4.46955
						WBGene00004028	pif-1	0.289474	2.66733	2.99467
						WBGene00008431	piga-1	0.355495	1.64872	1.33214
						WBGene00004030	pin-2	0.712497	1.94621	1.23457
						WBGene00016739	pitr-1	-0.244441	1.79865	1.74364
						WBGene00015055	pitr-3	0.279124	1.99298	2.70263
						WBGene00004037	plc-2	0.345667	1.74716	1.48651
						WBGene00004039	plc-4	0.257847	2.62284	2.18815
						WBGene00004051	pme-3	0.469761	2.01141	1.92264
						WBGene00004054	pme-6	#N/A	1.94252	1.71284
						WBGene00004064	pms-2	0.874346	2.67078	2.22474
						WBGene00013336	pnc-2	#N/A	2.54738	3.06442
						WBGene00013258	polg-1	0.134176	2.38167	2.1014
						WBGene00004093	ppw-1	0.712075	3.49435	3.40695
						WBGene00004103	pqn-11	1.66112	2.71878	2.7754
						WBGene00004108	pqn-18	0.0772845	1.81717	1.74225
						WBGene00004129	pqn-42	0.0652224	1.98738	2.24549
						WBGene00004138	pqn-53	0.172834	3.00828	3.069
						WBGene00004179	prg-2	0.0920545	2.9001	3.05453
						WBGene00004180	pri-1	0.565855	2.10743	2.11455
						WBGene00016408	prmt-5	0.463356	2.6178	2.2988
						WBGene00012298	prmt-7	0.466347	2.65921	2.02288
						WBGene00009173	prom-1	-0.110047	1.54992	1.24731
						WBGene00013343	prp-6	0.523524	2.74743	2.36623
						WBGene00004186	prpf-4	0.88015	3.84467	3.38344
						WBGene00004205	psr-1	0.82517	2.12102	2.02606
						WBGene00004211	ptd-2	#N/A	2.14293	1.96708
						WBGene00004226	ptr-12	0.46637	3.13808	2.02465
						WBGene00004229	ptr-15	0.165931	1.65514	1.35745
						WBGene00004219	ptr-4	0.379874	1.0077	1.4271
						WBGene00004256	pxn-1	0.32184	1.6775	1.18447
						WBGene00010972	R01H10.4	0.803744	1.05386	1.4608
						WBGene00010973	R01H10.5	0.121926	1.70569	1.51613
						WBGene00019828	R02E12.4	0.835184	2.74155	2.29149
						WBGene00019840	R02F11.2	0.0999693	1.64034	2.01181
						WBGene00014814	R03D7.3	0.735875	4.02243	4.79877
						WBGene00019856	R03H10.4	#N/A	2.18566	3.26158
						WBGene00019872	R04E5.9	-0.049963	1.89576	1.92151
						WBGene00011022	R05A10.5	0.955393	2.36703	3.07545
						WBGene00011024	R05A10.7	0.891406	1.11744	2.0186
						WBGene00019884	R05D3.12	0.306538	1.37548	1.00942
						WBGene00019881	R05D3.8	0.172097	1.70759	1.57608
						WBGene00019899	R05G6.5	1.1216	2.41091	2.4414
						WBGene00019906	R05G9R.1	0.420416	1.7482	2.13232
						WBGene00011042	R05H10.1	0.87271	3.82368	2.22663
						WBGene00019909	R06A10.1	0.499103	1.67084	1.69093
						WBGene00019912	R06B10.1	0.518235	2.5813	2.70828
						WBGene00019913	R06B10.2	1.06475	3.00488	2.87427
						WBGene00011059	R06C1.4	1.13425	1.99725	2.25989
						WBGene00011075	R07A4.4	-0.0615046	1.11952	1.56531
						WBGene00011078	R07B1.6	2.15791	3.22526	4.34652
						WBGene00001608	R07B1.8	0.4834	2.26514	3.73757
						WBGene00011093	R07B7.9	0.539398	1.51236	1.06527
						WBGene00011101	R07D5.2	-0.0711878	1.60504	1.94901
						WBGene00019959	R08E3.3	0.756347	1.90195	1.53824
						WBGene00019961	R08E5.1	-1.70173	2.59207	2.47226
						WBGene00019972	R09A1.2	0.270878	1.52155	1.49952
						WBGene00011168	R09D1.12	#N/A	2.75664	1.85428
						WBGene00011178	R09E10.9	1.10396	2.95833	2.2884
						WBGene00019988	R09F10.5	0.789372	1.0086	1.38522
						WBGene00011294	R102.7	0.381827	2.22641	2.42901
						WBGene00011210	R10E8.4	#N/A	3.38631	2.60586
						WBGene00011212	R10E8.6	0.711611	1.56115	1.26482
						WBGene00020090	R119.5	1.22346	2.62133	2.52445
						WBGene00011242	R11D1.1	0.421435	1.87169	1.47214
						WBGene00011248	R11D1.10	0.443997	2.15499	1.8113
						WBGene00020009	R11F4.3	0.327328	1.19368	1.51467
						WBGene00020011	R11G1.2	1.09597	2.11227	2.20393
						WBGene00020018	R12B2.2	0.0886923	1.31073	1.33594
						WBGene00020019	R12B2.3	0.548433	2.23718	1.94436
						WBGene00020034	R12E2.8	1.38536	1.7923	2.05352
						WBGene00044504	R13A1.10	0.0523379	2.13602	1.79551
						WBGene00020054	R13D7.2	0.0178235	1.72909	1.46217
						WBGene00020108	R151.4	0.41626	1.48321	1.53218
						WBGene00020117	R155.3	0.812629	3.44806	3.04762
						WBGene00020118	R155.4	0.654624	1.82192	1.91026
						WBGene00206525	R74.10	0.336283	3.10235	2.97877
						WBGene00004275	rab-11.2	1.56631	2.91101	2.39101
						WBGene00004283	rab-33	0.0410122	1.614	1.6927
						WBGene00004297	rad-51	-0.0915912	1.31372	1.33347
						WBGene00004303	ran-2	0.160743	1.51623	1.24722
						WBGene00021634	rde-10	0.234818	1.51681	1.37401
						WBGene00010280	rde-12	0.280084	1.86316	1.77478
						WBGene00004337	rfc-1	0.00562881	1.57107	1.32326
						WBGene00004353	rgs-10	0.604381	2.65655	3.08752
						WBGene00006476	rhgf-2	0.0598141	1.13627	1.06027
						WBGene00016354	rig-6	0.631915	2.77432	2.79993
						WBGene00007860	rilp-1	-0.0426547	1.50486	1.21543
						WBGene00018125	rmd-4	1.51692	1.73906	2.36782
						WBGene00004382	rnh-1.0	0.449216	1.2771	1.08922
						WBGene00004384	rnp-1	0.600093	1.14424	1.05824
						WBGene00004389	rnp-6	0.593016	3.07769	2.89233
						WBGene00004395	rol-3	1.08524	2.01995	1.54242
						WBGene00004405	rop-1	-0.0641029	2.98283	2.32759
						WBGene00017546	rpa-1	0.282619	2.04475	1.66549
						WBGene00004412	rpl-1	0.382214	2.96474	2.0805
						WBGene00004424	rpl-12	0.663095	1.74942	1.73096
						WBGene00004414	rpl-3	0.406247	3.06726	2.57788
						WBGene00004444	rpl-30	0.974449	2.67362	2.63805
						WBGene00004491	rps-22	1.01481	2.92868	2.92332
						WBGene00004509	rrf-2	0.140013	1.64631	1.43851
						WBGene00004701	rsp-4	0.217567	1.91882	1.94638
						WBGene00004702	rsp-5	0.819737	1.62035	1.72226
						WBGene00019245	sacy-1	-0.0159903	1.19886	1.08179
						WBGene00013652	sams-2	#N/A	5.00859	2.92964
						WBGene00015540	sams-4	0.978688	4.38839	4.8561
						WBGene00006416	sams-5	0.419742	2.98129	3.45895
						WBGene00011195	sao-1	-0.479688	1.12277	1.14756
						WBGene00004726	sas-4	-0.0593655	1.46546	1.10253
						WBGene00012888	sas-6	0.305104	2.2365	2.0093
						WBGene00020427	sav-1	0.792552	2.88278	2.56633
						WBGene00013039	scav-3	0.182584	2.16426	1.93129
						WBGene00009425	scl-16	#N/A	1.74659	1.62897
						WBGene00008027	scl-5	-0.763544	2.0683	2.55139
						WBGene00004743	scm-1	0.198797	1.10273	1.30623
						WBGene00016392	sdha-2	0.18101	2.08043	1.89235
						WBGene00016211	sdz-3	1.11021	2.75864	3.08359
						WBGene00010496	sec-12	0.038644	1.24498	1.19316
						WBGene00008379	secs-1	0.696134	1.36168	1.27201
						WBGene00020920	set-20	0.346008	2.05817	2.11576
						WBGene00021515	set-23	0.489241	2.06183	1.8319
						WBGene00007615	set-31	0.0311356	2.65118	2.66336
						WBGene00008145	set-5	0.152257	2.43198	2.25585
						WBGene00013808	sfa-1	0.504782	4.18832	3.55523
						WBGene00004787	sft-1	0.535231	1.7224	1.53161
						WBGene00044049	sfxn-5	0.507881	2.24316	1.83695
						WBGene00019227	sgca-1	0.188735	1.48955	1.15769
						WBGene00018788	shc-1	0.378339	1.82326	1.62315
						WBGene00017398	slc-17.6	0.480251	4.12461	2.81808
						WBGene00006865	slcf-2	1.14173	1.63978	1.78294
						WBGene00004831	slo-2	0.465258	1.84525	1.67987
						WBGene00018909	slx-1	0.0725502	1.66805	1.39005
						WBGene00004856	sma-2	0.460024	2.29604	2.14142
						WBGene00004877	smf-2	#N/A	2.32039	2.36227
						WBGene00004881	smg-3	0.607025	2.48605	2.10031
						WBGene00010551	smg-8	-0.00169519	2.31675	2.23496
						WBGene00021365	smgl-2	-0.103813	1.91938	1.91616
						WBGene00004896	smu-2	0.0147825	1.99331	1.99296
						WBGene00004903	snf-4	1.0068	3.13433	2.76827
						WBGene00004905	snf-6	1.24606	3.13061	3.0482
						WBGene00004906	snf-7	0.24242	1.77658	1.69769
						WBGene00004907	snf-8	0.602904	1.97907	2.17335
						WBGene00015513	snpc-1.1	0.135687	1.49348	1.50611
						WBGene00012715	snpc-1.2	0.317211	2.74299	2.64901
						WBGene00015098	snpc-3.1	0.000492315	3.20939	3.36738
						WBGene00011367	snpc-3.4	0.83554	3.03995	2.80862
						WBGene00011682	snt-7	-0.121558	2.27337	1.75892
						WBGene00004928	soc-1	0.0841389	2.9175	2.50487
						WBGene00010791	sodh-2	0.905737	1.90578	2.1375
						WBGene00004949	sox-2	0.341871	2.03172	1.49731
						WBGene00004954	spd-3	0.59573	1.54518	1.25488
						WBGene00004975	spe-39	0.290669	2.02394	1.76266
						WBGene00007732	spe-44	0.325562	2.13702	2.09813
						WBGene00004959	spe-5	0.805569	2.62815	2.62655
						WBGene00004963	spe-9	0.743112	3.10416	3.06643
						WBGene00007918	sphk-1	0.628936	2.38763	1.78767
						WBGene00009629	sprr-2	0.864455	1.71887	1.52842
						WBGene00021596	spsb-2	1.29068	2.6198	2.11146
						WBGene00011926	sptf-2	0.890364	1.45722	1.38716
						WBGene00018398	sptl-2	0.433008	1.92876	1.18931
						WBGene00005085	srd-7	1.19628	1.14323	2.18439
						WBGene00011745	sre-4	-0.233021	1.68864	1.79214
						WBGene00012333	sre-43	1.4067	2.32851	1.84701
						WBGene00005228	srh-2	0.609913	2.6187	3.21406
						WBGene00005271	srh-48	1.32072	2.18017	1.8392
						WBGene00005528	sri-16	#N/A	2.22388	2.4686
						WBGene00005542	sri-30	#N/A	2.78856	2.02683
						WBGene00005558	sri-46	#N/A	4.49214	3.46389
						WBGene00005602	srj-14	0.956494	2.5915	2.18406
						WBGene00005611	srj-23	1.22198	3.50105	3.32434
						WBGene00005642	srp-1	0.165449	1.10695	1.31087
						WBGene00005644	srp-3	0.541852	1.38329	1.12406
						WBGene00005650	srp-9	1.23578	3.04191	2.69007
						WBGene00018558	srt-20	#N/A	2.57426	1.71036
						WBGene00012242	srt-39	1.29722	2.21597	1.99583
						WBGene00005832	srw-85	0.806048	3.01613	1.6599
						WBGene00006435	stdh-4	#N/A	3.06631	2.98675
						WBGene00006062	stn-1	0.240087	1.51483	1.14758
						WBGene00017866	stn-2	0.0514455	2.02568	1.84809
						WBGene00006285	str-259	1.92625	2.55457	3.11812
						WBGene00013443	such-1	-0.242598	1.18022	1.25372
						WBGene00018283	sulp-3	0.367223	1.92109	1.85509
						WBGene00013963	sulp-8	1.42907	2.00738	1.61292
						WBGene00006319	sup-10	0.361863	1.85553	1.46851
						WBGene00006318	sup-9	-0.097326	1.18656	1.39128
						WBGene00006620	svh-1	0.633528	1.49885	1.30787
						WBGene00007985	swah-1	0.0609188	1.13891	1.19055
						WBGene00006359	swp-1	0.992914	3.27826	2.72422
						WBGene00012104	sygl-1	0.141105	1.37789	1.17897
						WBGene00022534	syx-16	0.5366	1.21165	1.00578
						WBGene00006374	syx-4	0.32321	1.87854	1.83149
						WBGene00020139	T01B11.2	1.02743	3.13128	1.97031
						WBGene00011311	T01B7.5	0.235081	2.39463	2.51745
						WBGene00020154	T01G6.10	#N/A	2.98351	3.24192
						WBGene00077772	T02G6.10	1.1443	2.37004	1.91216
						WBGene00020171	T02H6.1	0.138493	1.59342	1.46537
						WBGene00020179	T02H6.9	#N/A	2.42774	2.55715
						WBGene00011397	T03E6.8	0.609446	2.89409	2.3406
						WBGene00020196	T03G11.3	-0.0130417	1.74285	1.72355
						WBGene00195190	T04A6.5	0.66889	1.90052	1.85186
						WBGene00011409	T04A8.7	-0.106727	1.69548	1.15119
						WBGene00200919	T04C9.11	#N/A	4.99029	4.87467
						WBGene00044383	T05A7.11	1.16083	2.39188	2.62118
						WBGene00020221	T05A7.3	#N/A	2.35389	2.44633
						WBGene00020232	T05A8.6	0.820709	2.3601	3.12643
						WBGene00044342	T05B11.7	0.616202	2.59757	2.05097
						WBGene00020238	T05B4.4	#N/A	2.25207	2.14174
						WBGene00020256	T05C3.6	0.906651	2.06819	1.39808
						WBGene00011478	T05D4.5	0.177447	3.21143	2.76317
						WBGene00011483	T05E11.7	1.41746	3.02454	2.43488
						WBGene00020258	T05E7.1	0.353441	1.82738	1.85149
						WBGene00011495	T05F1.11	0.669771	2.50461	1.85862
						WBGene00011493	T05F1.8	0.3561	1.72646	1.80199
						WBGene00020273	T05H4.10	0.448903	2.46233	2.41806
						WBGene00020276	T05H4.15	0.879266	3.1528	2.034
						WBGene00020266	T05H4.3	#N/A	1.82505	2.08232
						WBGene00020267	T05H4.4	#N/A	2.74775	1.6347
						WBGene00020270	T05H4.7	0.581155	3.34923	3.48981
						WBGene00020281	T06A4.1	0.809231	3.54006	4.46531
						WBGene00020283	T06A4.3	0.609463	2.81742	3.46714
						WBGene00011549	T06G6.8	1.3693	4.04904	3.67112
						WBGene00011554	T07A5.1	1.16951	3.40282	3.26862
						WBGene00020311	T07D3.9	0.205034	1.71926	1.37581
						WBGene00020313	T07E3.2	0.698489	1.75749	1.36335
						WBGene00011593	T07G12.2	#N/A	2.76194	3.74527
						WBGene00011594	T07G12.3	1.26335	1.45705	1.99535
						WBGene00020338	T08A9.6	#N/A	3.07949	2.42458
						WBGene00011610	T08D2.5	0.786733	1.61372	1.55792
						WBGene00011630	T08G11.3	0.0571102	1.85549	1.93
						WBGene00011617	T08G3.4	2.15121	3.98746	3.5206
						WBGene00011644	T09B9.3	-0.0728894	1.91802	2.00413
						WBGene00011660	T09E11.11	0.425449	1.62215	1.44937
						WBGene00011664	T09F3.5	0.14619	1.18977	1.08589
						WBGene00020398	T10B11.2	0.438478	2.06321	1.75191
						WBGene00020403	T10B11.7	0.401621	2.28319	1.78569
						WBGene00020388	T10B5.2	0.965613	1.72167	1.96697
						WBGene00020414	T10E9.4	0.259992	1.99928	1.96436
						WBGene00011693	T10G3.2	0.893426	1.33903	2.32274
						WBGene00045339	T10H4.13	#N/A	2.43143	2.75247
						WBGene00011705	T11A5.6	0.701834	3.08875	2.97064
						WBGene00011720	T11G6.5	0.327304	1.56403	1.30755
						WBGene00020436	T12A2.1	1.18727	3.65859	2.87007
						WBGene00020467	T12F5.2	0.890391	2.52058	2.27885
						WBGene00020468	T13A10.1	1.57861	1.38754	1.62658
						WBGene00195168	T13C5.9	0.862759	1.46349	2.41433
						WBGene00011754	T13F3.7	0.736256	1.65596	1.74446
						WBGene00011767	T14D7.1	0.0582995	2.10759	2.46769
						WBGene00020508	T14F9.2	0.0495189	1.87637	1.68886
						WBGene00011770	T14G8.2	0.603037	2.12616	1.65483
						WBGene00011789	T15H9.4	1.26043	2.93677	3.21082
						WBGene00011807	T16G12.6	0.0235212	1.27679	1.21137
						WBGene00020578	T19D12.3	#N/A	2.06673	1.63489
						WBGene00004184	T19D2.2	0.352132	1.39449	1.34915
						WBGene00020575	T19D7.7	0.124954	1.73027	1.8787
						WBGene00020600	T20B12.1	0.270284	2.16911	1.84582
						WBGene00020614	T20D4.8	#N/A	3.61673	2.63042
						WBGene00011866	T20F10.5	0.484652	1.8089	1.5343
						WBGene00011893	T21C9.6	0.326154	1.58839	1.09075
						WBGene00020650	T21D12.11	#N/A	2.56925	2.4341
						WBGene00020648	T21D12.7	0.283564	1.16214	1.56278
						WBGene00164972	T21E8.7	#N/A	2.50678	2.52084
						WBGene00020664	T21H3.5	1.17805	2.65837	2.84758
						WBGene00011916	T22C1.5	0.32436	1.72359	1.7704
						WBGene00020699	T22F3.10	1.12741	3.30639	3.22593
						WBGene00020704	T22F7.5	0.267384	1.95329	2.11137
						WBGene00020722	T23B12.8	0.727655	1.50498	1.24502
						WBGene00020728	T23E1.1	1.14051	2.59754	2.43103
						WBGene00011948	T23F1.5	#N/A	2.2121	2.74306
						WBGene00044430	T23F4.5	1.94587	2.73388	2.30497
						WBGene00219243	T23G4.127	#N/A	3.27914	3.61763
						WBGene00011958	T23G4.2	0.416478	2.25831	2.27001
						WBGene00011963	T23G5.3	0.496252	2.25341	1.65799
						WBGene00020742	T23H2.3	0.108361	1.49805	1.29303
						WBGene00020759	T24C4.3	#N/A	2.38533	2.59685
						WBGene00020785	T25B2.1	1.24058	2.31386	3.56082
						WBGene00077592	T25B2.3	0.706733	1.17934	2.694
						WBGene00020801	T25D10.4	-0.175899	1.46197	1.5175
						WBGene00020813	T25G12.6	0.591145	2.85132	2.3345
						WBGene00020825	T26A8.2	#N/A	2.86447	2.17978
						WBGene00012046	T26E4.4	1.33147	2.70331	2.90509
						WBGene00012047	T26E4.5	#N/A	3.3529	3.48652
						WBGene00012058	T26F2.2	0.838243	3.01502	2.74567
						WBGene00206420	T26G10.7	0.985602	2.43581	2.62163
						WBGene00044976	T26H2.10	#N/A	3.96493	4.09478
						WBGene00020834	T27A1.2	#N/A	1.59603	1.79014
						WBGene00020843	T27A3.7	0.81139	1.91622	1.87356
						WBGene00044059	T27C5.12	0.623548	1.81746	2.80533
						WBGene00020861	T27E4.1	-0.0588417	1.60085	1.73087
						WBGene00012111	T28A8.5	0.25712	1.665	1.87607
						WBGene00020885	T28B4.2	#N/A	2.25109	2.59895
						WBGene00012131	T28F3.5	0.78127	3.79688	3.1846
						WBGene00012136	T28F4.1	0.083002	2.98654	2.90628
						WBGene00006395	taf-11.3	0.470375	2.04461	2.01128
						WBGene00006387	taf-6.1	-0.0771605	1.15774	1.26396
						WBGene00044073	tag-244	0.784075	1.42413	1.07443
						WBGene00016203	tag-250	0.438463	2.45096	2.27659
						WBGene00016500	tag-253	-0.000832468	1.17502	1.42924
						WBGene00018516	tag-257	0.144945	1.56113	1.43498
						WBGene00006415	tag-30	0.337993	2.33011	2.30802
						WBGene00006442	tag-65	0.87784	3.88767	3.58234
						WBGene00006533	tba-7	0.501839	2.34523	1.70649
						WBGene00018639	tbc-16	-0.327923	1.27564	1.54973
						WBGene00044609	tbcc-1	0.189156	1.29705	1.28063
						WBGene00017120	tctn-1	#N/A	1.99784	1.69264
						WBGene00006563	teg-1	0.212663	2.68419	2.68907
						WBGene00013969	tep-1	0.171161	1.54384	1.22203
						WBGene00021423	tftc-1	0.202625	2.29937	2.20785
						WBGene00015943	tiar-1	-0.00226002	1.94196	2.00729
						WBGene00007396	tiar-3	0.074398	1.40803	1.25769
						WBGene00010663	toca-2	0.0961054	1.709	1.74333
						WBGene00007785	tofu-1	0.487799	1.50064	1.19705
						WBGene00019013	tofu-4	0.326121	2.69971	2.7346
						WBGene00022737	tofu-7	0.264719	1.37002	1.0474
						WBGene00019466	tos-1	1.0148	2.13218	2.05061
						WBGene00006612	trf-1	0.947864	2.7504	2.67854
						WBGene00006615	trp-2	0.233371	2.12766	2.24561
						WBGene00022138	trpp-10	0.483604	2.31342	2.21156
						WBGene00015173	trpp-11	0.637277	3.5732	3.0703
						WBGene00006621	try-3	0.955956	1.96968	1.4826
						WBGene00006624	try-6	0.721077	2.97595	3.07065
						WBGene00006634	tsp-8	1.00462	2.76465	2.46463
						WBGene00009759	ttr-12	0.663891	1.50301	2.34542
						WBGene00010538	ttr-3	1.05255	2.93828	2.51443
						WBGene00023485	ttr-49	0.489029	1.14682	1.31505
						WBGene00006652	ttx-1	1.32811	3.77692	3.93558
						WBGene00006675	twk-22	0.600622	2.9264	2.55847
						WBGene00006678	twk-25	0.450803	2.23193	2.45784
						WBGene00006695	twk-45	0.426449	1.3911	2.20398
						WBGene00010784	twk-48	0.891735	3.45817	3.82502
						WBGene00019904	twk-49	0.38823	2.08262	1.90577
						WBGene00006714	ubc-19	0.550598	2.61444	2.52378
						WBGene00006725	ubl-1	0.940547	2.91267	2.8999
						WBGene00015555	ufl-1	0.402138	1.96209	1.89086
						WBGene00020594	ugt-10	#N/A	3.55325	2.43209
						WBGene00015694	ugt-27	#N/A	2.40128	3.0776
						WBGene00017332	ugt-37	0.950577	2.70233	2.01883
						WBGene00015141	ugt-46	0.653276	1.89729	1.46925
						WBGene00011564	ugt-50	0.913931	3.85101	3.5523
						WBGene00018931	ugt-52	0.274287	1.47976	1.73038
						WBGene00011453	ugt-56	#N/A	2.37181	1.7506
						WBGene00008583	ugt-65	0.807804	1.751	2.05145
						WBGene00006762	unc-25	0.126173	2.02303	1.91658
						WBGene00006743	unc-3	-0.130886	2.12762	1.94896
						WBGene00006766	unc-30	1.51953	4.91625	4.64217
						WBGene00006769	unc-33	0.227329	2.30559	2.33767
						WBGene00006778	unc-42	0.793092	2.67648	2.57481
						WBGene00006796	unc-62	0.176811	1.37958	1.26689
						WBGene00006818	unc-86	-0.0573739	1.924	1.99127
						WBGene00006823	unc-94	-0.0714214	1.38543	1.33997
						WBGene00022460	use-1	0.909096	2.20772	2.07931
						WBGene00010713	uso-1	0.231262	1.23212	1.28351
						WBGene00020839	usp-5	0.101669	1.60569	1.55549
						WBGene00014153	vab-23	0.588206	2.94444	2.77416
						WBGene00006870	vab-3	0.302749	2.41853	2.39115
						WBGene00006886	vap-1	-0.382711	1.82272	1.67387
						WBGene00006935	vars-1	0.97309	3.41452	2.98964
						WBGene00044150	VB0395L.1	0.812419	2.16901	2.07849
						WBGene00006894	ver-1	#N/A	2.21653	2.85385
						WBGene00006910	vha-1	0.852483	1.9963	1.69196
						WBGene00006920	vha-11	0.564339	2.80318	2.3199
						WBGene00019457	vms-1	0.271175	2.35426	2.128
						WBGene00015130	vps-33.1	1.00125	3.41421	2.63872
						WBGene00020912	W01A11.7	0.480235	2.05271	2.24891
						WBGene00044764	W01A8.7	1.01395	2.88134	2.20309
						WBGene00012170	W01B6.3	1.34874	3.13871	3.03857
						WBGene00012171	W01B6.4	0.92455	3.04613	2.93888
						WBGene00012189	W02A2.4	1.24573	4.40632	4.90406
						WBGene00012205	W02B12.10	0.153074	1.12883	1.17628
						WBGene00012206	W02B12.11	0.285833	1.59915	1.29076
						WBGene00020942	W02D7.6	0.592838	1.65126	1.42354
						WBGene00012218	W02H3.2	#N/A	2.85035	2.85744
						WBGene00012222	W03C9.6	0.142914	1.42844	1.60147
						WBGene00020985	W03D8.2	0.963062	3.43752	3.04128
						WBGene00021001	W03F9.3	0.951457	2.18906	2.57267
						WBGene00021027	W04C9.5	-0.0178087	2.59622	2.43229
						WBGene00012243	W04D2.4	0.245842	2.35072	2.12951
						WBGene00012245	W04D2.6	0.848335	3.75942	3.21922
						WBGene00012252	W04E12.7	-0.114237	1.69159	1.42721
						WBGene00012254	W04E12.9	#N/A	2.29646	1.47916
						WBGene00215616	W04G3.17	#N/A	1.67086	1.70123
						WBGene00012266	W04G5.5	#N/A	2.47871	2.53348
						WBGene00012268	W04G5.8	#N/A	2.50105	2.26443
						WBGene00021039	W05F2.7	0.196479	2.40865	2.09013
						WBGene00021041	W05G11.4	#N/A	3.20094	3.86954
						WBGene00021045	W05H7.2	#N/A	1.18869	1.85562
						WBGene00021057	W06B4.2	0.381917	2.23995	2.07695
						WBGene00012306	W06F12.2	0.237084	1.06925	1.09772
						WBGene00021066	W06H8.2	0.16716	2.74393	1.75971
						WBGene00021104	W09B6.4	0.101148	1.58134	1.66675
						WBGene00012356	W09D6.1	0.645001	2.3317	2.21774
						WBGene00021121	W09G12.7	1.10728	4.20157	4.38408
						WBGene00021122	W09G12.8	1.09262	1.45533	1.96806
						WBGene00012373	W09H1.3	#N/A	2.61795	2.30279
						WBGene00012374	W09H1.4	0.846816	2.10926	2.35659
						WBGene00021147	W10G11.17	-0.0425722	1.47732	1.42532
						WBGene00021148	W10G11.19	0.40812	1.60227	1.43066
						WBGene00021711	wago-11	1.32165	3.01002	3.34247
						WBGene00018862	wago-2	0.297262	2.60438	2.98822
						WBGene00022877	wago-5	#N/A	2.62774	2.25566
						WBGene00007428	wdr-20	0.312118	2.14141	1.61327
						WBGene00021535	wht-7	0.354767	2.23153	2.0245
						WBGene00020094	wip-1	-0.00898499	1.23417	1.20074
						WBGene00006954	wrt-8	0.870552	2.54588	2.38458
						WBGene00006960	xbx-1	1.47096	4.02728	3.9826
						WBGene00013441	xpb-1	0.0524075	1.80353	1.64322
						WBGene00013611	Y102A5C.2	0.982767	1.08192	1.25696
						WBGene00022426	Y104H12D.2	-0.0201196	1.11829	1.21148
						WBGene00022428	Y104H12D.4	0.310024	1.06826	1.10198
						WBGene00013639	Y105C5A.15	0.355186	2.56479	2.04701
						WBGene00013662	Y105C5B.25	-0.0202757	1.95662	1.72526
						WBGene00013648	Y105C5B.7	#N/A	1.23305	1.81923
						WBGene00013649	Y105C5B.8	#N/A	1.64308	2.76998
						WBGene00013666	Y105E8A.1	-0.611244	2.55114	2.98363
						WBGene00013673	Y105E8A.13	0.530741	2.28611	2.59704
						WBGene00013678	Y105E8A.20	0.698414	2.42493	2.09932
						WBGene00013694	Y106G6A.1	0.492987	2.50366	2.29569
						WBGene00013710	Y106G6G.1	0.775345	3.19085	2.99484
						WBGene00022435	Y108G3AL.3	0.535625	2.34213	1.57304
						WBGene00022439	Y110A2AL.2	1.46906	5.2516	3.63951
						WBGene00013742	Y111B2A.24	0.0427785	2.14303	2.03881
						WBGene00013790	Y116A8C.10	0.504989	1.37383	1.50233
						WBGene00013802	Y116A8C.25	0.545342	1.72084	1.6692
						WBGene00013812	Y116A8C.40	#N/A	2.32197	2.21391
						WBGene00013826	Y116F11B.10	#N/A	2.6233	2.63445
						WBGene00013820	Y116F11B.2	0.358572	3.28889	2.7564
						WBGene00012426	Y11D7A.1	1.34417	3.17264	3.17702
						WBGene00219303	Y13C8A.4	#N/A	2.40369	2.71969
						WBGene00045366	Y17D7C.3	0.734845	2.04799	1.67653
						WBGene00012470	Y17G7B.19	0.906502	3.09831	2.4795
						WBGene00012473	Y17G7B.22	1.36477	3.05348	2.57195
						WBGene00021202	Y17G9B.5	0.354393	1.96412	1.76756
						WBGene00021212	Y18H1A.8	0.963226	1.46434	1.53082
						WBGene00021213	Y18H1A.9	-0.00940018	1.00141	1.41193
						WBGene00021249	Y22D7AL.11	1.20537	2.07281	2.33859
						WBGene00021245	Y22D7AL.6	0.524581	2.71523	2.46811
						WBGene00021265	Y22D7AR.12	0.988553	2.62391	2.50307
						WBGene00021269	Y23H5A.2	-0.18347	1.84152	1.92051
						WBGene00023172	Y23H5A.8	0.678459	2.15454	2.14006
						WBGene00021273	Y23H5B.2	1.74972	3.6465	3.43152
						WBGene00021274	Y23H5B.3	0.679937	1.32579	2.09833
						WBGene00021287	Y24D9B.1	0.138448	1.10661	1.29432
						WBGene00021295	Y25C1A.8	0.976524	3.41025	3.41408
						WBGene00021298	Y27F2A.6	0.601047	1.46785	2.33126
						WBGene00012526	Y32B12C.3	1.15001	1.9785	1.96739
						WBGene00194769	Y32B12C.5	0.429874	2.38469	1.39727
						WBGene00021308	Y32G9A.11	1.53482	3.56912	3.46993
						WBGene00021302	Y32G9A.3	1.72043	3.65172	3.80696
						WBGene00021309	Y32G9B.1	0.724169	2.70699	3.03026
						WBGene00021320	Y34B4A.4	0.208165	2.43918	2.49333
						WBGene00021324	Y34B4A.8	0.125846	1.42205	1.47874
						WBGene00021329	Y34D9A.3	0.875363	1.35104	1.045
						WBGene00012160	Y35H6.3	#N/A	3.95119	3.3723
						WBGene00012161	Y35H6.3	#N/A	3.49801	3.41445
						WBGene00021344	Y37B11A.2	0.12147	1.73988	1.56159
						WBGene00012544	Y37D8A.2	0.704272	2.22877	2.07109
						WBGene00012548	Y37D8A.6	0.891314	2.66018	2.95045
						WBGene00021377	Y37E11B.5	0.0213547	1.08589	1.09181
						WBGene00021387	Y37F4.6	0.585738	3.20157	2.55009
						WBGene00012567	Y37H2A.7	0.938054	2.75676	2.44601
						WBGene00012576	Y37H9A.1	0.181993	1.58452	1.57976
						WBGene00012577	Y37H9A.2	#N/A	3.62219	3.74871
						WBGene00021389	Y38A10A.2	0.246152	1.01179	1.98215
						WBGene00012608	Y38F1A.6	0.0545663	1.28812	1.12808
						WBGene00219413	Y38F2AL.12	#N/A	1.8245	1.656
						WBGene00021418	Y38F2AL.6	1.25067	1.70168	2.35486
						WBGene00021430	Y38F2AR.12	0.367897	3.15571	2.89449
						WBGene00012625	Y38H6C.13	#N/A	4.04811	3.94965
						WBGene00012629	Y38H6C.17	0.912581	2.78501	2.82048
						WBGene00012632	Y38H6C.20	#N/A	1.9657	1.63072
						WBGene00045062	Y38H8A.8	0.0744657	1.89907	1.5188
						WBGene00012656	Y39A1A.18	1.55526	2.44683	3.13382
						WBGene00012643	Y39A1A.3	0.150989	2.07197	1.87614
						WBGene00021433	Y39A3A.2	#N/A	3.40207	2.44157
						WBGene00021434	Y39A3A.3	0.835885	2.26252	1.57173
						WBGene00021443	Y39A3CL.7	0.746507	2.62918	2.08355
						WBGene00012679	Y39B6A.18	1.02584	2.85542	2.47317
						WBGene00012688	Y39B6A.29	-0.602341	2.42817	1.75607
						WBGene00012690	Y39B6A.31	1.65974	3.46385	2.83822
						WBGene00012692	Y39B6A.33	-0.027294	2.32783	2.2104
						WBGene00012695	Y39B6A.37	-0.0849489	1.29257	1.18841
						WBGene00012700	Y39B6A.42	-0.165066	1.10409	1.48669
						WBGene00012671	Y39B6A.9	0.875798	2.52999	2.65304
						WBGene00012704	Y39C12A.1	0.762081	1.87801	1.72841
						WBGene00021472	Y39G10AR.16	0.217182	2.41401	2.07074
						WBGene00021476	Y39G10AR.21	0.213382	1.58724	1.51554
						WBGene00012726	Y39G8B.5	#N/A	4.80949	2.83432
						WBGene00021489	Y40B10A.4	1.6557	3.40998	2.92627
						WBGene00021502	Y40D12A.1	0.225435	1.8522	1.64044
						WBGene00012745	Y40H7A.7	1.72375	2.55197	3.57623
						WBGene00021504	Y41D4A.1	0.98739	2.63322	2.65219
						WBGene00021508	Y41D4A.6	0.50855	2.65282	2.29494
						WBGene00021517	Y41D4B.15	#N/A	2.21911	2.17313
						WBGene00021519	Y41D4B.17	1.27007	2.30918	2.22329
						WBGene00021520	Y41D4B.18	1.58032	1.84497	1.23515
						WBGene00014886	Y41E3.5	1.8224	4.31326	3.48262
						WBGene00044901	Y41G9A.10	-0.369519	2.30788	2.68035
						WBGene00021544	Y43B11AR.3	0.305181	1.18457	1.17083
						WBGene00012791	Y43D4A.5	0.386055	1.58713	2.11532
						WBGene00012795	Y43E12A.3	0.65621	1.49501	1.17742
						WBGene00012806	Y43F4B.9	0.353807	1.33954	1.23222
						WBGene00012810	Y43F8A.3	0.319188	1.7462	1.84138
						WBGene00045415	Y43F8B.15	1.31506	3.31581	2.41184
						WBGene00012819	Y43F8B.9	-0.177538	1.77459	1.78322
						WBGene00012838	Y43F8C.17	#N/A	4.29663	4.26855
						WBGene00012872	Y45F10B.8	0.891766	1.66416	1.8001
						WBGene00012873	Y45F10B.9	#N/A	1.98404	1.80372
						WBGene00021564	Y45G12B.3	-0.176882	1.08201	1.33492
						WBGene00021565	Y45G12C.1	0.969754	2.3307	2.0256
						WBGene00021555	Y45G5AM.2	-0.0110588	1.60361	1.32783
						WBGene00021561	Y45G5AM.9	0.125292	1.45148	1.30208
						WBGene00021595	Y46E12BL.2	0.841596	3.78304	3.14992
						WBGene00012908	Y46G5A.18	0.497904	3.15478	3.05583
						WBGene00012917	Y46G5A.29	0.951278	2.75957	3.75382
						WBGene00012898	Y46G5A.6	#N/A	2.91143	2.78923
						WBGene00012927	Y47D3A.14	0.298124	1.89967	1.84488
						WBGene00012924	Y47D3A.5	0.651653	1.55545	1.87149
						WBGene00021628	Y47D9A.1	0.409057	1.79416	2.15525
						WBGene00021630	Y47D9A.3	1.3937	3.20875	2.73529
						WBGene00021649	Y47G6A.25	0.138162	1.14777	1.18581
						WBGene00021633	Y47G6A.3	0.202475	1.79427	1.97888
						WBGene00021653	Y47G6A.30	2.02253	3.01122	1.44157
						WBGene00012960	Y47H10A.4	0.939577	1.59453	1.34689
						WBGene00012956	Y47H9C.14	#N/A	3.60491	2.97484
						WBGene00012969	Y48A6B.8	-0.713076	2.24744	1.8218
						WBGene00012974	Y48A6C.1	#N/A	2.67375	2.35692
						WBGene00012978	Y48B6A.1	-0.124363	1.72267	1.60706
						WBGene00012995	Y48C3A.14	-0.0523155	1.34284	1.37962
						WBGene00012997	Y48C3A.18	0.311691	1.84714	1.88079
						WBGene00013002	Y48E1B.3	0.428242	1.34815	1.48154
						WBGene00013014	Y48E1C.1	0.0580883	1.35136	1.42189
						WBGene00021657	Y48G1A.1	0.355477	1.92298	1.93992
						WBGene00021666	Y48G1BL.7	#N/A	1.48883	1.60502
						WBGene00021689	Y48G8AL.10	0.723611	2.67293	2.80259
						WBGene00044949	Y49A10A.2	0.39458	2.78177	2.74681
						WBGene00013027	Y49A3A.4	0.753256	1.31754	1.8498
						WBGene00013030	Y49E10.4	-0.0860993	1.64404	1.69032
						WBGene00013031	Y49E10.7	0.984031	1.89167	1.88202
						WBGene00021721	Y49F6B.9	-0.182268	1.22377	1.54487
						WBGene00021158	Y4C6B.4	0.328012	1.15542	1.5397
						WBGene00021747	Y50D4C.2	1.70389	3.3343	3.2755
						WBGene00194736	Y50D7A.12	0.876216	2.45675	3.90866
						WBGene00194737	Y50D7A.13	1.14365	2.73232	4.57731
						WBGene00013083	Y51A2D.18	0.181653	1.86948	1.25199
						WBGene00013075	Y51A2D.7	0.154614	2.22031	2.19162
						WBGene00044170	Y51B9A.10	0.478278	2.37078	2.48552
						WBGene00013093	Y51H1A.2	-0.0242599	1.76693	1.49884
						WBGene00013098	Y51H4A.1	0.708979	2.01211	1.83871
						WBGene00013118	Y51H4A.24	0.149742	2.43961	2.00005
						WBGene00021788	Y51H7C.10	0.930336	2.22135	2.45478
						WBGene00021792	Y52D5A.1	0.830382	2.95533	2.99397
						WBGene00021794	Y52E8A.1	#N/A	2.25874	2.82128
						WBGene00013133	Y53C10A.2	0.444485	2.20498	1.88172
						WBGene00013163	Y53F4B.17	#N/A	4.8716	4.78831
						WBGene00013164	Y53F4B.18	-0.164516	2.21857	2.06269
						WBGene00013167	Y53F4B.21	#N/A	1.48762	1.92887
						WBGene00013173	Y53F4B.27	0.945166	1.92792	2.67957
						WBGene00014920	Y53F4B.38	#N/A	4.01581	3.49807
						WBGene00044720	Y53F4B.42	0.993636	3.7458	3.43365
						WBGene00013153	Y53F4B.6	1.21033	3.6236	3.22054
						WBGene00021815	Y53G8AR.8	0.26182	2.01681	1.7859
						WBGene00021819	Y53G8B.3	1.42831	3.12347	3.15818
						WBGene00013201	Y54E5A.6	0.786918	3.30439	2.97397
						WBGene00013203	Y54E5A.8	0.399418	1.52639	1.36871
						WBGene00013204	Y54E5B.2	0.773283	3.09502	2.81713
						WBGene00021866	Y54F10BM.12	1.21979	1.79907	1.80647
						WBGene00013221	Y54G11A.14	0.493562	3.39824	4.16699
						WBGene00013214	Y54G11A.3	-0.00580238	1.83742	1.86285
						WBGene00013215	Y54G11A.4	0.340126	2.71398	1.93359
						WBGene00021882	Y54G2A.17	-0.132479	1.91075	1.91962
						WBGene00021889	Y54G2A.24	1.18895	2.81441	2.86707
						WBGene00021890	Y54G2A.26	-0.0476196	2.44712	2.39108
						WBGene00021894	Y54G2A.32	-0.405163	1.39473	1.59916
						WBGene00021898	Y54G2A.36	0.903383	3.05744	3.36538
						WBGene00023484	Y54G2A.37	0.431146	2.753	3.37917
						WBGene00044495	Y54G2A.40	#N/A	3.52172	2.76107
						WBGene00044492	Y54G2A.49	1.37235	1.46814	1.29292
						WBGene00219425	Y54G2A.73	#N/A	3.25574	3.04162
						WBGene00021900	Y54H5A.2	0.950204	2.20231	1.94021
						WBGene00021909	Y55B1BL.1	0.442394	2.74576	2.79663
						WBGene00021930	Y55F3AM.13	0.165295	2.33811	2.12005
						WBGene00021921	Y55F3AM.3	0.913895	4.50894	3.86632
						WBGene00021939	Y55F3BR.2	0.149748	1.10028	1.52458
						WBGene00021943	Y55F3BR.6	0.0469834	1.17427	1.28371
						WBGene00013231	Y56A3A.11	0.0344731	1.35284	1.2482
						WBGene00013225	Y56A3A.2	0.132911	1.22057	1.09255
						WBGene00013255	Y57A10A.10	0.829072	3.0078	2.95427
						WBGene00013247	Y57A10A.2	0.638758	2.72721	2.75603
						WBGene00013264	Y57A10A.24	0.283652	1.23138	2.16852
						WBGene00013249	Y57A10A.4	1.10049	2.67336	2.66443
						WBGene00023382	Y57E12AL.3	#N/A	2.46832	1.95926
						WBGene00013294	Y57G11B.1	#N/A	2.46259	2.95175
						WBGene00013317	Y57G11C.22	0.693028	2.01801	2.2302
						WBGene00014924	Y57G11C.28	#N/A	3.28961	2.50546
						WBGene00013325	Y57G11C.36	0.571856	2.33717	2.44292
						WBGene00013327	Y57G11C.38	0.203901	1.93343	2.04226
						WBGene00013303	Y57G11C.5	0.289368	2.76696	2.06395
						WBGene00013307	Y57G11C.9	0.540932	3.51999	3.00789
						WBGene00013345	Y59A8B.8	0.313493	1.66371	1.61218
						WBGene00021995	Y59E9AL.5	0.737745	3.36011	3.87154
						WBGene00022016	Y61A9LA.4	#N/A	3.74359	4.59423
						WBGene00022017	Y61A9LA.5	0.261661	2.29145	2.04972
						WBGene00013385	Y62E10A.19	0.526123	2.11305	2.97078
						WBGene00013401	Y62H9A.13	0.886783	2.16443	2.90461
						WBGene00220188	Y65B4A.10	0.0586271	1.85092	2.44217
						WBGene00022039	Y65B4BL.7	0.493573	1.07862	1.23876
						WBGene00013436	Y66D12A.10	1.00796	3.49757	3.17516
						WBGene00013445	Y66D12A.19	-0.305341	1.82165	1.5096
						WBGene00022056	Y67D2.6	0.0618947	1.75526	1.81067
						WBGene00022063	Y67D8B.4	0.6686	2.00365	1.83141
						WBGene00013461	Y67H2A.2	0.119805	1.02425	1.06411
						WBGene00013464	Y67H2A.7	0.143988	1.28378	1.19017
						WBGene00022085	Y69A2AR.14	0.552258	2.96999	3.30037
						WBGene00022087	Y69A2AR.16	0.202831	1.44999	1.36485
						WBGene00022101	Y69A2AR.32	0.129324	1.14683	1.13902
						WBGene00022079	Y69A2AR.8	0.450279	2.82278	3.04724
						WBGene00013485	Y69H2.10	0.118649	2.9567	2.29023
						WBGene00013482	Y69H2.7	0.0484457	1.10866	1.11291
						WBGene00013507	Y71A12B.10	#N/A	2.13878	1.64495
						WBGene00013510	Y71A12B.13	1.03122	3.01682	2.65967
						WBGene00045077	Y71A12B.18	0.133514	1.97588	1.53858
						WBGene00022104	Y71D11A.3	0.145807	1.16393	1.1014
						WBGene00022113	Y71F9AL.8	0.448684	3.10165	3.12822
						WBGene00022130	Y71F9B.9	-0.0513581	2.13907	2.768
						WBGene00022134	Y71G10AL.1	0.534052	3.60672	3.40459
						WBGene00022150	Y71G12B.10	0.0941179	1.92949	1.61281
						WBGene00219273	Y71G12B.5	#N/A	2.35636	2.56801
						WBGene00022175	Y71H2AM.10	0.19213	1.37391	1.58516
						WBGene00022180	Y71H2AM.15	0.102038	1.67732	1.78489
						WBGene00044760	Y71H2AM.25	-0.263283	2.19304	2.02688
						WBGene00022195	Y71H2B.5	0.066925	1.8554	1.7768
						WBGene00022203	Y73B3A.1	-0.116678	1.56317	1.55755
						WBGene00022212	Y73B3A.10	#N/A	2.5916	2.04689
						WBGene00022215	Y73B3A.13	#N/A	3.28399	3.66056
						WBGene00022204	Y73B3A.2	#N/A	2.44734	2.26738
						WBGene00022205	Y73B3A.3	0.930917	2.17084	2.27285
						WBGene00022211	Y73B3A.9	1.15325	3.61488	2.70178
						WBGene00023391	Y73B3A.t1	0.814747	2.57159	2.52672
						WBGene00022227	Y73B3B.5	1.0403	1.95824	1.91248
						WBGene00022250	Y73B6BL.29	0.703173	1.29884	1.24995
						WBGene00022272	Y73E7A.5	#N/A	1.98916	1.59942
						WBGene00013531	Y73F8A.26	0.786036	1.68824	1.79484
						WBGene00013537	Y73F8A.33	#N/A	3.65313	3.50644
						WBGene00013539	Y73F8A.35	0.354296	2.39102	2.46412
						WBGene00013550	Y75B8A.14	0.0514921	1.54239	1.32837
						WBGene00013561	Y75B8A.31	0.464742	2.3194	2.08407
						WBGene00013562	Y75B8A.32	1.23109	3.56471	3.29298
						WBGene00013563	Y75B8A.33	#N/A	3.1553	2.8532
						WBGene00022310	Y77E11A.7	-0.248128	1.33027	1.29199
						WBGene00013579	Y79H2A.2	0.310026	2.33135	2.55005
						WBGene00013580	Y79H2A.3	0.460616	2.73832	2.68257
						WBGene00044155	Y7A5A.11	#N/A	1.38405	1.44523
						WBGene00013592	Y81G3A.4	1.07809	1.26804	1.51892
						WBGene00022328	Y82E9BL.12	#N/A	3.15268	2.71749
						WBGene00022350	Y82E9BR.18	0.0322241	1.46293	1.27404
						WBGene00022335	Y82E9BR.2	0.684191	2.02474	1.98052
						WBGene00022352	Y82E9BR.20	#N/A	2.56329	2.99688
						WBGene00021172	Y8A9A.3	#N/A	3.75654	4.55991
						WBGene00022363	Y92H12BL.1	-0.141989	1.17585	1.58112
						WBGene00022376	Y94H6A.3	0.154373	3.11194	3.16845
						WBGene00022386	Y95B8A.6	0.35912	1.41979	1.38221
						WBGene00044262	Y95D11A.2	1.49335	1.64173	2.44151
						WBGene00022393	Y97E10AL.2	0.150739	2.10375	2.00599
						WBGene00022519	ZC123.4	-0.0974037	1.05061	1.24077
						WBGene00022503	ZC13.2	0.549217	2.10482	2.09177
						WBGene00023399	ZC239.1	#N/A	3.17569	2.8291
						WBGene00013860	ZC247.2	0.367733	1.3698	1.90009
						WBGene00022610	ZC416.6	-0.312061	1.89564	1.5466
						WBGene00013896	ZC443.1	0.122717	3.13782	1.87083
						WBGene00022611	ZC449.1	0.582826	2.22072	2.97931
						WBGene00022612	ZC449.2	0.873942	1.4622	1.87234
						WBGene00022615	ZC449.5	0.18372	2.46491	2.05479
						WBGene00014978	ZC47.8	1.41354	2.72009	2.01035
						WBGene00022620	ZC477.5	0.64192	2.76033	2.48519
						WBGene00022626	ZC513.1	1.39607	2.4242	2.85426
						WBGene00022627	ZC513.2	0.425021	1.27978	1.71904
						WBGene00022501	ZC8.6	0.0485152	2.06105	2.10666
						WBGene00021047	zfp-3	-0.145057	2.1205	2.1479
						WBGene00016992	zhit-1	0.785843	1.38231	1.42193
						WBGene00006976	zhp-3	0.540768	1.3595	1.40766
						WBGene00011597	zim-1	0.0406972	1.45885	1.34479
						WBGene00021082	zip-11	1.06855	2.47875	2.58906
						WBGene00012330	zip-3	-0.102981	1.35893	1.26995
						WBGene00021552	zip-4	0.881937	1.93657	1.74396
						WBGene00164985	ZK1010.10	1.03952	3.60451	3.13447
						WBGene00014176	ZK1010.2	-0.0818315	1.38627	1.37857
						WBGene00014184	ZK1025.4	1.08569	2.08787	2.69022
						WBGene00014203	ZK1058.3	0.784774	2.97801	2.73693
						WBGene00014218	ZK1098.1	0.566386	2.59585	2.28547
						WBGene00014219	ZK1098.2	0.0885464	1.45012	1.24318
						WBGene00022851	ZK1127.4	0.100032	1.25101	1.30797
						WBGene00022853	ZK1127.6	0.274784	2.18536	1.83353
						WBGene00022858	ZK1193.2	0.210033	1.67546	1.39857
						WBGene00014235	ZK1225.1	1.00938	2.26736	2.05136
						WBGene00014236	ZK1225.2	1.1825	2.59613	2.23343
						WBGene00022862	ZK1236.1	0.857137	3.45606	2.87177
						WBGene00206413	ZK1240.11	0.864214	2.32825	1.78671
						WBGene00022891	ZK1290.10	0.55492	1.28814	2.30153
						WBGene00219292	ZK1320.14	#N/A	3.8686	3.38803
						WBGene00022672	ZK177.4	0.123505	1.56379	1.34547
						WBGene00022683	ZK185.3	0.995218	2.36151	1.91605
						WBGene00044480	ZK185.4	1.16541	1.29261	1.61689
						WBGene00235352	ZK250.13	0.288161	1.9117	1.17052
						WBGene00013967	ZK287.7	0.626738	1.78835	1.74236
						WBGene00022725	ZK381.2	1.19876	1.50401	1.81631
						WBGene00220259	ZK418.13	0.908975	2.02539	2.14014
						WBGene00022738	ZK418.9	-0.0123135	1.69284	1.74905
						WBGene00022752	ZK484.6	0.823727	2.35224	2.2776
						WBGene00022648	ZK54.3	0.795819	2.04383	1.33275
						WBGene00022759	ZK546.2	0.673706	2.52036	2.54127
						WBGene00022762	ZK546.5	0.505209	2.77111	2.4536
						WBGene00022763	ZK546.7	2.1958	4.30811	3.19869
						WBGene00014986	ZK550.7	0.699498	2.91147	3.25113
						WBGene00014005	ZK593.9	0.749688	3.05201	2.99818
						WBGene00022771	ZK616.1	0.784789	3.89455	3.33738
						WBGene00014014	ZK632.5	0.254169	2.71819	2.42356
						WBGene00014032	ZK637.15	2.02376	2.0792	2.13355
						WBGene00014052	ZK669.2	1.40764	1.34817	2.04864
						WBGene00044799	ZK686.6	#N/A	3.22811	3.17382
						WBGene00022812	ZK742.2	0.275351	1.9767	1.58492
						WBGene00022818	ZK783.3	0.732455	2.67347	2.89769
						WBGene00022819	ZK783.5	1.09268	3.13068	3.66591
						WBGene00044448	ZK783.6	1.6796	2.19725	1.91912
						WBGene00014076	ZK792.1	0.999752	2.00759	1.94629
						WBGene00014089	ZK822.1	0.315561	2.91192	1.80185
						WBGene00044009	ZK822.6	0.299386	3.2746	2.71374
						WBGene00014112	ZK856.11	1.00045	1.71163	1.59442
						WBGene00220246	ZK858.10	-0.313323	1.8216	1.34419
						WBGene00014142	ZK899.3	#N/A	3.29041	2.56706
						WBGene00014166	ZK945.4	0.272002	2.11923	2.26927
						WBGene00022838	ZK993.2	#N/A	3.28294	2.28053
[truncated: 4 more rows]
